# Supplementary material for: Analysis of contamination in cluster randomized trials of malaria interventions
Source: Trials. 2021 Sep 10;22:613. doi: 10.1186/s13063-021-05543-8 (PMC8434732; doi:10.1186/s13063-021-05543-8)
Supplement: Supplementary file 1 — Additional file 1 Analysis_CRT.R. R code for a sigmoid random effects model for the analysis of a CRT of malaria prevalence. [file 13063_2021_5543_MOESM1_ESM.r]

##############################################################################
#  R code for sigmoid random effects model for the analysis of a CRT of malaria prevalence.
#  (Code only tested on R version 4.0)

#  copyright Lea Multerer and Thomas Smith, 2020
#  (lea.multerer@swisstph.ch, thomas-a.smith@swisstph.ch)

##############################################################################

# Ouytput from this R file:
# Effectiveness and its 95%CI: Es_est, Es_CI
# Contamination range and its 95%CI: cont_est, cont_CI

##############################################################################
#libraries

#download jags first
library(rjags)

##############################################################################
# parameters to choose by the investigator, make changes in this paragraph

#load simulated example dataset "simulated_trial.RData":
#Contains a data.frame "trial" with (x coordinates, y coordinates, assignment to clusters, assignment to arms, RDT test result)
#The values correspond to the example dataset used and described in Figure 1.
trial <- read.csv("2AdditionalFile_simulated_trial.csv")

#parameters for the JAGS model
iter <- 10000
burnin <- 2000
adapt <- 1000

##############################################################################
# Jags model
##############################################################################
# Sigmoid random effects model (S_RE), formulated in WinBugs (requires basic understanding of WinBugs)

S_RE_model <- "model{
for(i in 1:N){
R[i] ~ dbern(p[i]) #every datapoint is drawn from a bernoulli distribution
p[i] <- 1/(1+exp(-logitp[i])) #logit transformation for p
logitp[i] <- beta1[cluster[i]] + beta2*interven[i]*(1/(1 + exp(-beta3*nearestDiscord[i])))
}

# intercepts and random effects
for(ic in 1:ncluster){
beta1[ic] ~ dnorm(intercept, tau)
}

# priors
beta2 ~ dnorm(0, 0.001)
intercept ~ dnorm(0, 0.001)
tau <- 1/(sigma*sigma) #precision
sigma ~ dunif(0,3) 
beta3 ~ dunif(initialTheta[1],initialTheta[2])
} "

##############################################################################
# Calculations
##############################################################################

# nearestDiscord: nearest geolocation in the discordant arm

dist_trial <- as.matrix(dist(trial[,1:2], method = "euclidean"))
discord <- outer(trial$arm, trial$arm, "!=") #true & false.
discord_dist_trial <- ifelse(discord,dist_trial,Inf) #ifelse(test_expression,yes,no)
trial$nearestDiscord <- ifelse(trial$arm == 'control', -apply(discord_dist_trial, MARGIN=2, min), apply(discord_dist_trial, MARGIN=2, min))

##############################################################################
# Priors and preparation
#for most constants, uninformative priors were chosen.

#take a mildly informative prior for beta3, s.t. the parameter is biologically plausible
initialTheta <- qlogis(0.95)/c(1,0.05)

#construct a data structure for jags
datajags <- with(trial,list(interven=as.numeric(trial$arm)-1,cluster=cluster,R=R,nearestDiscord=nearestDiscord,N=nrow(trial),ncluster=max(cluster),initialTheta=initialTheta))

jagsmodel = jags.model(textConnection(S_RE_model), data=datajags, inits = list(.RNG.name = "base::Wichmann-Hill"), n.adapt=adapt)

#expensive
jagssamples = coda.samples(jagsmodel,variable.names = c("intercept","beta2","beta3"),n.iter = iter, n.burnin=burnin,n.thinning = 5)
stats <- summary(jagssamples)

##############################################################################
#  Backtransformation

TransformProb <- function(estimates){
  pC <- 1/(1+exp(-estimates[1]))
  pI <- 1/(1+exp(-estimates[1] - estimates[2]))
  Es <- 1 - pI/pC
  return(Es)
}

Es_est <- TransformProb(c(stats$statistics[1],stats$statistics[3]))
Es_CI <- c(TransformProb(c(stats$quantiles[1,5], stats$quantiles[3,5])),TransformProb(c(stats$quantiles[1,1],stats$quantiles[3,1])))

cont_est <- qlogis(0.95)/stats$statistics[2]
cont_CI <- qlogis(0.95)/c(stats$quantiles[2,5],stats$quantiles[2,1])
