# Supplementary material for: Analysis of contamination in cluster randomized trials of malaria interventions
Source: Trials. 2021 Sep 10;22:613. doi: 10.1186/s13063-021-05543-8 (PMC8434732; doi:10.1186/s13063-021-05543-8)
Supplement: Supplementary file 2 — Additional file 2 simulated_trial.RData. Simulated data file for the R code in Analysis_CRT.R. [file 13063_2021_5543_MOESM2_ESM.csv]

	x	y	cluster	arm	R
1	3.08326925977365	1.63004765666576	1	intervention	0
2	3.20817409606637	1.54914032897319	1	intervention	0
3	3.10689420933097	1.46672965043586	1	intervention	0
4	3.14310887364726	1.41399424147554	1	intervention	0
5	3.13643708628466	1.41033331461353	1	intervention	0
6	3.12641536019657	1.36968207209549	1	intervention	0
7	3.21760169791375	1.39230046707117	1	intervention	0
8	3.27847851302907	1.26185018703713	1	intervention	0
9	3.28190033353681	1.26423232853453	1	intervention	0
10	3.35200497254844	1.25627655616066	1	intervention	0
11	3.36726157711064	1.31436675005108	1	intervention	0
12	3.42722913215338	1.26806006557575	1	intervention	0
13	3.41153219523188	1.16444924830189	1	intervention	0
14	3.43606201428321	1.08910046906614	1	intervention	0
15	3.37343530068508	1.13011591309036	1	intervention	1
16	3.37057878304308	1.14598586322359	1	intervention	0
17	3.34507457799698	1.10350515719671	1	intervention	0
18	3.33964215977069	1.01374532290859	1	intervention	0
19	3.3332212446772	1.08840210830893	1	intervention	0
20	3.30961780550834	1.13282066379999	1	intervention	1
21	3.21609482028959	1.22151526037229	1	intervention	1
22	3.14831789524476	1.18099720980255	1	intervention	0
23	3.13944940170859	1.11339279871091	1	intervention	0
24	3.10965300267947	1.16931309183276	1	intervention	0
25	3.10490782199526	1.25405615425673	1	intervention	0
26	3.08932185866052	1.3076587125548	1	intervention	0
27	3.08727257261168	1.30087505772629	1	intervention	0
28	2.96965097711445	1.21052900929074	1	intervention	0
29	2.93878819463968	1.13092346971047	1	intervention	0
30	2.90841050977952	1.1303404257334	1	intervention	1
31	2.90932606864363	1.18031960053889	1	intervention	1
32	2.89396954320978	1.2096720905305	1	intervention	0
33	2.87203706997451	1.18705038979813	1	intervention	0
34	2.83787490253155	1.16134481419156	1	intervention	0
35	2.80034568415226	1.14251909008901	1	intervention	1
36	2.80106074409634	1.16086702187293	1	intervention	0
37	2.83204950572984	1.25100506890982	1	intervention	0
38	2.85437086427657	1.37484712641243	1	intervention	0
39	2.84220403742791	1.36915663750275	1	intervention	0
40	2.75819898364428	1.3305945765959	1	intervention	0
41	2.75926763572264	1.25708762261807	1	intervention	0
42	2.61890530297729	1.2599456465089	1	intervention	0
43	2.6143039479378	1.16050586240379	1	intervention	0
44	2.64387978108456	1.13705563736179	1	intervention	0
45	2.58469138931713	1.13719891101623	1	intervention	0
46	2.52515892694169	1.13999125224597	1	intervention	0
47	2.56273135911303	1.09307655129918	1	intervention	0
48	2.55134374247857	1.05590060498204	1	intervention	1
49	2.56119840399225	1.05524504704629	1	intervention	1
50	2.6276213005986	1.08185994199986	1	intervention	1
51	2.70605201751691	1.06468119150427	2	intervention	0
52	2.69986208681209	1.05853355895551	2	intervention	0
53	2.71446466527553	0.985453617008164	2	intervention	0
54	2.71149074204968	0.960149678152571	2	intervention	0
55	2.81382993522048	1.03607157617653	2	intervention	0
56	2.85993601227542	0.956896223925155	2	intervention	0
57	2.91266265446394	1.02041722362243	2	intervention	0
58	2.94247706638526	1.04390916275547	2	intervention	1
59	2.98617137646004	1.03684099600173	2	intervention	0
60	2.98539229913081	1.01034429823493	2	intervention	0
61	3.16315205341499	1.05480871077251	2	intervention	1
62	3.21520349647309	1.04760604028819	2	intervention	0
63	3.26193553230688	0.948882727296076	2	intervention	0
64	3.23576832164731	0.897222078074605	2	intervention	0
65	3.2281670881	0.897647138593561	2	intervention	0
66	3.16040493001384	0.952060753650134	2	intervention	1
67	3.08967289748394	0.932718307243744	2	intervention	1
68	2.87392203980892	0.772921211568902	2	intervention	0
69	2.9788653190604	0.771881492014367	2	intervention	0
70	3.0258420243874	0.72351420572802	2	intervention	0
71	3.06463841961496	0.775226268843922	2	intervention	1
72	3.1217430390272	0.67920780670586	2	intervention	0
73	3.19870283632711	0.7309342526371	2	intervention	0
74	3.38181192919349	0.693676560954282	2	intervention	0
75	3.40705267822726	0.620010751984471	2	intervention	0
76	3.496873140561	0.640085502108081	2	intervention	1
77	3.56495440842166	0.70581128377944	2	intervention	0
78	3.47481815315677	0.760770077304401	2	intervention	1
79	3.45587939406149	0.745023903737078	2	intervention	1
80	3.40124051973354	0.809385507184782	2	intervention	0
81	3.35889090079078	0.933018996777039	2	intervention	0
82	3.48009131797088	0.988761557549581	2	intervention	0
83	3.50600585450753	0.930267801744755	2	intervention	0
84	3.65188273335431	0.999210439251989	2	intervention	0
85	3.67982698766849	0.982659895884461	2	intervention	1
86	3.69329436893959	1.04193453274517	2	intervention	1
87	3.64112387391387	1.05453627090943	2	intervention	0
88	3.65955130028623	1.21673666849345	2	intervention	0
89	3.64684264507342	1.25445990052425	2	intervention	0
90	3.64521162880945	1.29582836537057	2	intervention	0
91	3.61982933345123	1.267030081118	2	intervention	0
92	3.57270309848678	1.27739782892787	2	intervention	0
93	3.51648585005551	1.41470576358291	2	intervention	0
94	3.67130538805064	1.48790846758366	2	intervention	1
95	3.63259424883567	1.8581647671054	2	intervention	0
96	3.69690505976884	1.82844526630206	2	intervention	0
97	3.80137699023273	1.74988187457927	2	intervention	0
98	3.79365444903966	1.56413945974521	2	intervention	0
99	3.75257070610004	1.50788077540401	2	intervention	0
100	3.8030002783329	1.39734003830602	2	intervention	0
101	3.74010921439364	1.37847341379067	3	intervention	0
102	3.78322341621654	1.221915915208	3	intervention	0
103	3.71513776821308	1.15512505961627	3	intervention	0
104	3.76786913598566	1.09532504673483	3	intervention	0
105	3.78893638300399	1.07428145162171	3	intervention	0
106	3.78700480988305	1.03143881302965	3	intervention	0
107	3.7970835989432	0.890956843655061	3	intervention	0
108	3.84123911279927	0.901498711801145	3	intervention	0
109	3.86071178386451	0.814148248538416	3	intervention	0
110	3.95820803166181	0.856381509940402	3	intervention	1
111	3.97415378915885	0.837955876872371	3	intervention	0
112	4.01196265234715	0.81789208945041	3	intervention	0
113	3.99088572228978	0.77755043964102	3	intervention	0
114	3.99506308599446	0.772816163312887	3	intervention	0
115	3.97153861872439	0.766493857931109	3	intervention	1
116	3.93370392096912	0.760001514578587	3	intervention	0
117	3.94122553651854	0.686596388445351	3	intervention	0
118	3.96951281815979	0.685477752507651	3	intervention	0
119	4.00036696428284	0.679858967433309	3	intervention	0
120	3.99138308603908	0.659007567534708	3	intervention	0
121	4.02536043088584	0.607937232301382	3	intervention	0
122	4.14898229034974	0.665852113416642	3	intervention	1
123	4.16612083871552	0.689841681767852	3	intervention	0
124	4.19054507385666	0.705181439745951	3	intervention	0
125	4.2132351110697	0.691435844330345	3	intervention	0
126	4.23117650158647	0.719756523189336	3	intervention	0
127	4.28517048885145	0.666830418657628	3	intervention	1
128	4.32740206019038	0.720049463967418	3	intervention	0
129	4.34525908395446	0.700119347257774	3	intervention	0
130	4.34369496349292	0.625761089660592	3	intervention	0
131	4.29739039740386	0.652847285737099	3	intervention	0
132	4.25986324017579	0.626509978545903	3	intervention	0
133	4.25359668141002	0.629128725323914	3	intervention	1
134	4.23570759416527	0.612506677846604	3	intervention	0
135	4.21239423179161	0.611076624530514	3	intervention	0
136	4.25526518392963	0.544915471044185	3	intervention	0
137	4.27049597977405	0.503577957478224	3	intervention	0
138	4.16687901105008	0.533655356543572	3	intervention	0
139	4.11058638309516	0.535667422968585	3	intervention	1
140	4.08356271145495	0.475519169696949	3	intervention	0
141	4.03278077286676	0.461811557016228	3	intervention	0
142	3.9720366789386	0.413806752919352	3	intervention	0
143	3.98885334303576	0.509701136704453	3	intervention	0
144	4.03249100869198	0.556531207481606	3	intervention	0
145	3.96175827964531	0.586837257647782	3	intervention	0
146	3.92760753050513	0.596454717613565	3	intervention	1
147	3.89903726192968	0.548794178189034	3	intervention	0
148	3.89064767884791	0.609928764304141	3	intervention	0
149	3.86734703770056	0.73299728562539	3	intervention	0
150	3.81741417116467	0.68724450645916	3	intervention	0
151	3.79514088589516	0.6396929258836	4	intervention	0
152	3.8256463038908	0.601629555781009	4	intervention	0
153	3.78619477925054	0.589523456282034	4	intervention	0
154	3.76343290303739	0.543054194504102	4	intervention	0
155	3.74439107074091	0.529267143527576	4	intervention	0
156	3.72541014630427	0.480733757434219	4	intervention	0
157	3.66914207436303	0.680051244365928	4	intervention	0
158	3.62675754403929	0.568257236434214	4	intervention	0
159	3.44111635473723	0.375823906454502	4	intervention	1
160	3.46578362974106	0.316535689155875	4	intervention	0
161	3.43899712908873	0.269076614684761	4	intervention	1
162	3.53850093661513	0.206780568377496	4	intervention	1
163	3.57364063455961	0.216063590090567	4	intervention	0
164	3.55349301106428	0.114046304057637	4	intervention	0
165	3.62259044215799	0.134970055843713	4	intervention	1
166	3.61352895678403	0.252228715322941	4	intervention	1
167	3.63004776375678	0.34200850502494	4	intervention	0
168	3.8076070706891	0.313574467073448	4	intervention	0
169	3.83472428575052	0.315427841212137	4	intervention	1
170	3.72682696871323	0.243854278630731	4	intervention	0
171	3.69673021783651	0.128406816980638	4	intervention	0
172	3.66473440571972	0.0930169196135015	4	intervention	0
173	3.63287916730578	0.0110894811676574	4	intervention	0
174	3.76550327282949	0.0417226845638113	4	intervention	0
175	3.83964161955312	0.0204113962083739	4	intervention	0
176	3.86240674726423	0.0452514938122728	4	intervention	0
177	4.0891703988369	0.140182607148796	4	intervention	0
178	4.15604606227334	0.0809080484770651	4	intervention	0
179	4.11431519701122	0.142440123381727	4	intervention	1
180	4.10093977302282	0.236811670579662	4	intervention	0
181	4.09421419525697	0.291477389678692	4	intervention	0
182	4.12408411720252	0.305518436229635	4	intervention	0
183	4.18410262274461	0.433672754275575	4	intervention	1
184	4.20504124087347	0.413745704529923	4	intervention	0
185	4.21858093875881	0.411193263057969	4	intervention	0
186	4.21836807964052	0.362005648474323	4	intervention	1
187	4.24262459587675	0.303749973948217	4	intervention	0
188	4.26593960925873	0.317461986552009	4	intervention	0
189	4.26957260482724	0.299259163495979	4	intervention	0
190	4.32693288390847	0.292037564530083	4	intervention	0
191	4.35577727284547	0.37582548564384	4	intervention	0
192	4.34704437068166	0.40605413120867	4	intervention	0
193	4.40437695927628	0.377642954202996	4	intervention	0
194	4.47537754215037	0.401180041639358	4	intervention	0
195	4.47323810468803	0.323991845428454	4	intervention	0
196	4.40624916251772	0.267205378592582	4	intervention	1
197	4.45637706026978	0.243806106253703	4	intervention	0
198	4.50002975619269	0.176987377510932	4	intervention	0
199	4.5082622280035	0.0548407412751284	4	intervention	0
200	4.57552987689676	0.0104125426150985	4	intervention	0
201	4.62947161581933	0.0025449100587206	5	control	0
202	4.68955996029102	0.0309837456808697	5	control	1
203	4.68519898630901	0.112437023479985	5	control	0
204	4.67627153679103	0.172396473256954	5	control	0
205	4.68272169021421	0.202021546205603	5	control	1
206	4.72140331172774	0.225194898544167	5	control	1
207	4.72339232974856	0.221067189909672	5	control	0
208	4.74048426259058	0.223439578747624	5	control	1
209	4.75515366849519	0.231141314610937	5	control	0
210	4.75980335824187	0.200096475372829	5	control	0
211	4.79620569299728	0.198983758494924	5	control	1
212	4.81521544523127	0.190182368583517	5	control	0
213	4.79025130795787	0.148259862522097	5	control	1
214	4.84471259114194	0.13209390890714	5	control	0
215	4.81242649588007	0.11106242109105	5	control	0
216	4.80532765979178	0.115057262087319	5	control	0
217	4.76581400714857	0.037996574311835	5	control	1
218	4.78253674973297	0.0285625131374158	5	control	1
219	4.76767436583828	0.00677405140990076	5	control	1
220	4.82878919471142	0.00899836611307216	5	control	1
221	4.94789383736519	4.52379324341057e-05	5	control	1
222	4.94639988455653	0.0117172421111332	5	control	0
223	4.92094900898013	0.0332872363358406	5	control	0
224	4.92012834164929	0.047753693206081	5	control	0
225	4.88084660901892	0.101397398670965	5	control	1
226	4.96736357306067	0.114793538122768	5	control	1
227	4.95527706443917	0.218216000879549	5	control	0
228	4.93673492888058	0.244500052526996	5	control	0
229	4.96721163915763	0.28948842229406	5	control	0
230	4.9818373723205	0.293693454546085	5	control	0
231	4.98411042604546	0.30599062939492	5	control	1
232	4.9611650316446	0.304975058923556	5	control	0
233	4.93723068698282	0.291666972478603	5	control	1
234	4.91715522830746	0.252967866218541	5	control	1
235	4.90695361368777	0.216419281252626	5	control	0
236	4.86283528382924	0.229319334562049	5	control	0
237	4.86487503002996	0.249027026804931	5	control	1
238	4.85768671299807	0.262757868780878	5	control	0
239	4.84316183781048	0.277228726683415	5	control	0
240	4.83608576756812	0.264908557071903	5	control	0
241	4.78875556261666	0.296422202911652	5	control	0
242	4.84714281944369	0.326292888965668	5	control	0
243	4.84545649164963	0.349424527791452	5	control	1
244	4.87410348240297	0.398100531951866	5	control	1
245	4.91981159405423	0.389241708627987	5	control	0
246	4.93943212579789	0.354673546100234	5	control	1
247	4.94110598501878	0.412815227974557	5	control	1
248	4.96622222913289	0.474692866840297	5	control	1
249	4.93555656222219	0.487747960876881	5	control	1
250	4.99287213418503	0.634125320378542	5	control	0
251	4.97328102898227	0.685533315605915	6	intervention	0
252	4.96616631828725	0.712697480712612	6	intervention	1
253	4.86768139053923	0.573341071418048	6	intervention	0
254	4.82768012440929	0.570877550774167	6	intervention	0
255	4.83160334001539	0.533906183952336	6	intervention	0
256	4.87298694996865	0.493127281043425	6	intervention	1
257	4.81928830535606	0.470186459322528	6	intervention	1
258	4.80434866964065	0.464625771968212	6	intervention	1
259	4.85326365695798	0.405694684233949	6	intervention	0
260	4.79130301143037	0.396697571964804	6	intervention	1
261	4.73708387138455	0.335075180338352	6	intervention	1
262	4.72906773461196	0.432822656849511	6	intervention	0
263	4.69703857832487	0.403328317051022	6	intervention	1
264	4.67757612920008	0.421373450771445	6	intervention	0
265	4.65668188640199	0.395021631610651	6	intervention	1
266	4.63376402025701	0.362986988059423	6	intervention	1
267	4.64014628093677	0.361841710054711	6	intervention	1
268	4.67624758252962	0.288213270036642	6	intervention	0
269	4.64606285596955	0.261485205663562	6	intervention	0
270	4.62719714334379	0.2646781449028	6	intervention	0
271	4.60567216441895	0.252088700066575	6	intervention	0
272	4.58765038933496	0.27006118008811	6	intervention	0
273	4.61553502291321	0.317522585236068	6	intervention	1
274	4.60508376367286	0.353106497479435	6	intervention	1
275	4.51617763833306	0.350484193847079	6	intervention	0
276	4.55190591804562	0.412598642233237	6	intervention	1
277	4.62187151834973	0.425460915217543	6	intervention	0
278	4.59577350240958	0.468157815513544	6	intervention	0
279	4.58573949344946	0.496600045892622	6	intervention	0
280	4.53212173952285	0.488969862129889	6	intervention	0
281	4.51261513276471	0.429391674076947	6	intervention	0
282	4.42224716405694	0.466830269330533	6	intervention	1
283	4.34938264906285	0.451386763258326	6	intervention	0
284	4.39515533732194	0.508629198930471	6	intervention	0
285	4.4044220950938	0.517464428269438	6	intervention	0
286	4.36736059091612	0.603295280597509	6	intervention	0
287	4.40233738161493	0.644282127893257	6	intervention	0
288	4.42102382324852	0.642187308575014	6	intervention	0
289	4.41654647183401	0.682554502480933	6	intervention	0
290	4.48657140777844	0.698823920357382	6	intervention	1
291	4.50277864676017	0.64463452693978	6	intervention	0
292	4.51670051817352	0.593067228471883	6	intervention	0
293	4.49312922650007	0.583896157903686	6	intervention	1
294	4.48235640029841	0.578837471248617	6	intervention	0
295	4.49140901132923	0.54673441927414	6	intervention	0
296	4.5229811820043	0.575248183301243	6	intervention	0
297	4.55049803564191	0.581642192237057	6	intervention	0
298	4.54007642258527	0.52945794933643	6	intervention	0
299	4.57593304476693	0.513771182352576	6	intervention	0
300	4.5945063947251	0.518595218204322	6	intervention	0
301	4.64592806226601	0.507466783491518	7	intervention	1
302	4.62353756071698	0.522598180884944	7	intervention	0
303	4.5952460642112	0.575897590776645	7	intervention	1
304	4.61880672190131	0.578651626925786	7	intervention	1
305	4.63138127460342	0.582844901369236	7	intervention	0
306	4.63070138629086	0.618658437678751	7	intervention	0
307	4.67912839158012	0.586272470786612	7	intervention	1
308	4.6998496287301	0.609602827875552	7	intervention	0
309	4.72952912123756	0.593081456911975	7	intervention	0
310	4.74927505774836	0.603133276988713	7	intervention	0
311	4.82086822087402	0.633111432165087	7	intervention	0
312	4.85649378929193	0.650962262372629	7	intervention	1
313	4.78690508949505	0.671222550059947	7	intervention	0
314	4.75592854403426	0.723264097154312	7	intervention	1
315	4.71970043769366	0.656081096622045	7	intervention	0
316	4.62544627647275	0.662649268596247	7	intervention	0
317	4.65274720727939	0.736151475803942	7	intervention	1
318	4.72011425613299	0.841757290373565	7	intervention	0
319	4.73461622909284	0.834300259720101	7	intervention	0
320	4.74925992693874	0.829163120760519	7	intervention	0
321	4.78304490865693	0.817348724536418	7	intervention	0
322	4.74377877648662	0.788968744614861	7	intervention	0
323	4.75678744119193	0.772905191028757	7	intervention	1
324	4.79356207373039	0.753711491441824	7	intervention	0
325	4.82294948296102	0.778428333273378	7	intervention	0
326	4.9003262805178	0.766377235729884	7	intervention	0
327	4.99124557482838	0.750288789592987	7	intervention	0
328	4.95956917265158	0.791706476435247	7	intervention	0
329	4.90711663077684	0.827845813344009	7	intervention	0
330	4.80424263790513	0.841224695755589	7	intervention	0
331	4.85066344372899	0.944412571256101	7	intervention	0
332	4.89422980103535	0.940052276833749	7	intervention	1
333	4.98436660616556	0.930351986323019	7	intervention	0
334	4.98238607062664	1.0032323919725	7	intervention	0
335	4.98879970643548	1.07266600753417	7	intervention	0
336	4.85064896180629	1.11315621363295	7	intervention	0
337	4.85563420873988	1.09985313422804	7	intervention	0
338	4.80060422463858	1.01228579917857	7	intervention	0
339	4.72989910465003	1.12306558350486	7	intervention	0
340	4.66336007022093	1.0609055862992	7	intervention	0
341	4.63474777449165	0.961188197599082	7	intervention	1
342	4.52783778908401	0.94100260431459	7	intervention	1
343	4.52861272448404	1.02422011888828	7	intervention	1
344	4.52152521900414	1.07195214514608	7	intervention	1
345	4.49845672421679	1.08347878440465	7	intervention	1
346	4.46489744357848	1.09739678844484	7	intervention	0
347	4.42269907407453	1.16543570891567	7	intervention	0
348	4.40704626490558	1.03160463034437	7	intervention	0
349	4.26659725955748	1.0886436669135	7	intervention	0
350	4.23461092654459	1.13698702128267	7	intervention	0
351	4.15286230399326	1.08121659008017	8	intervention	0
352	4.17123654421969	1.03683379062799	8	intervention	0
353	4.22449711449772	1.01213832323791	8	intervention	0
354	4.18727195952208	0.975874761947464	8	intervention	0
355	4.22743704213564	0.936196461498716	8	intervention	0
356	4.26798660023923	0.981596766077878	8	intervention	0
357	4.34387348527762	0.963352357799317	8	intervention	1
358	4.31206606954712	0.949463186273798	8	intervention	0
359	4.29886831258858	0.902215819127174	8	intervention	0
360	4.29123043712426	0.893014360658545	8	intervention	0
361	4.25466099410314	0.889343252124588	8	intervention	0
362	4.28256555101127	0.860565388425832	8	intervention	0
363	4.44320178964879	0.8354107374562	8	intervention	1
364	4.529131776783	0.807671633447941	8	intervention	0
365	4.34909519266794	0.753908830074491	8	intervention	1
366	4.24913229344939	0.81436083455753	8	intervention	1
367	4.20889020135229	0.826528116567166	8	intervention	0
368	4.196794568132	0.763411133799193	8	intervention	0
369	4.19209246281052	0.802383369946307	8	intervention	0
370	4.17965424042794	0.813429406589893	8	intervention	0
371	4.15418705734039	0.869827103541654	8	intervention	0
372	4.14243875206457	0.900234799957554	8	intervention	0
373	4.13429259912829	0.890926523017517	8	intervention	0
374	4.04718135304087	0.899087054253287	8	intervention	1
375	4.02659626860659	0.949868675359758	8	intervention	0
376	4.01464699937627	0.966186332785213	8	intervention	0
377	4.01608147005675	1.00615242368062	8	intervention	0
378	4.06669047246041	1.02792155037461	8	intervention	0
379	4.00788323522323	1.09690220133411	8	intervention	0
380	3.90884848323117	0.968643089560181	8	intervention	0
381	3.87509920888312	1.02739048900566	8	intervention	0
382	3.82102862338265	1.03974911454723	8	intervention	0
383	3.89994475173614	1.06704008399338	8	intervention	0
384	3.89826508213352	1.09780589510619	8	intervention	0
385	3.92210459525162	1.19031383719166	8	intervention	0
386	3.95323450423773	1.18016032277632	8	intervention	1
387	4.01770851573197	1.18403503348773	8	intervention	0
388	3.99713562031603	1.19261432166501	8	intervention	0
389	3.94761292153086	1.21584263002269	8	intervention	0
390	3.93348588968583	1.204008087354	8	intervention	1
391	3.84974602623163	1.26199387470931	8	intervention	0
392	3.86712091912538	1.26743605662923	8	intervention	0
393	3.89441793161824	1.28877587934423	8	intervention	1
394	3.98613805629809	1.28055269054375	8	intervention	0
395	4.00344752426017	1.39823288696213	8	intervention	0
396	4.12873444610801	1.33292196751954	8	intervention	0
397	4.15468013647197	1.381243338167	8	intervention	0
398	4.28556880405508	1.37781326623238	8	intervention	0
399	4.33862643102672	1.55970984387024	8	intervention	0
400	4.21737172903218	1.61234046817837	8	intervention	1
401	4.04776611194423	1.70394607195704	9	intervention	0
402	4.23613392695137	1.80077119154574	9	intervention	0
403	4.27860994441592	1.85802581575636	9	intervention	0
404	4.38256594545197	1.80654200469276	9	intervention	0
405	4.42926079611651	1.84642073977645	9	intervention	0
406	4.44067664155447	1.84342508575613	9	intervention	0
407	4.43559614726379	1.78825947211934	9	intervention	0
408	4.44100511592382	1.77320480234443	9	intervention	0
409	4.38803790434059	1.68628076060983	9	intervention	0
410	4.47439614641435	1.70451905241208	9	intervention	0
411	4.50239607422267	1.7374349261315	9	intervention	1
412	4.57916568076715	1.86059213638917	9	intervention	0
413	4.65671324615881	1.84853104232162	9	intervention	1
414	4.72024194936113	1.74364522467575	9	intervention	0
415	4.73741860685273	1.63714308107703	9	intervention	1
416	4.64383856688571	1.61167099158987	9	intervention	0
417	4.64676504113491	1.53160349900151	9	intervention	0
418	4.78891019591056	1.55204633681102	9	intervention	0
419	4.81133439320295	1.54007521895288	9	intervention	0
420	4.79960971388129	1.50977395544822	9	intervention	1
421	4.78040248096803	1.37705981913574	9	intervention	0
422	4.87189581802274	1.44090083081535	9	intervention	0
423	4.90888295020915	1.4243876662185	9	intervention	1
424	4.91023398057994	1.52214601706876	9	intervention	0
425	4.98980291817965	1.56473309274261	9	intervention	0
426	4.99669786827571	1.63938832621942	9	intervention	0
427	4.97888347806314	1.64949163176536	9	intervention	0
428	4.97229592668085	1.6933686692099	9	intervention	0
429	4.98255228505463	1.69918360700945	9	intervention	0
430	4.93586697158986	1.73931072193051	9	intervention	0
431	4.81911561111226	1.6537711589563	9	intervention	0
432	4.78820035376042	1.63691447550554	9	intervention	1
433	4.81000758202696	1.75323741267607	9	intervention	0
434	4.91407800930552	1.83868425478853	9	intervention	0
435	4.93651372524737	1.82894371419423	9	intervention	0
436	4.95517607586953	1.82935119848948	9	intervention	0
437	4.97521274279609	1.86190800904932	9	intervention	0
438	4.94468163329563	1.89439283531001	9	intervention	0
439	4.88613387923004	1.92198186126358	9	intervention	0
440	4.97543639403927	1.90792246540289	9	intervention	0
441	4.9857731299079	1.95063283121002	9	intervention	0
442	4.94529462778086	2.00569393877837	9	intervention	0
443	4.87653175316925	2.04788616744333	9	intervention	0
444	4.94959024773394	2.06360738652966	9	intervention	0
445	4.99665211181728	2.20155704057871	9	intervention	0
446	4.90954187867211	2.26291143643131	9	intervention	1
447	4.97350838897694	2.31749728161574	9	intervention	1
448	4.9722271334132	2.3548464048803	9	intervention	1
449	4.98620227521796	2.45210363440856	9	intervention	0
450	4.83939311096984	2.37118446866787	9	intervention	1
451	4.7271180377292	2.36818832542799	10	control	1
452	4.83025647340244	2.32513732026294	10	control	1
453	4.89170409864253	2.31360347050662	10	control	0
454	4.86879992646914	2.3018446201727	10	control	1
455	4.78707561141325	2.12187339080755	10	control	0
456	4.81654653030895	2.04800682872537	10	control	1
457	4.77223793259683	2.0178754360874	10	control	0
458	4.75344398645613	2.00068375961501	10	control	0
459	4.8019593324098	1.93092270111849	10	control	0
460	4.77874053410312	1.89971118808064	10	control	0
461	4.64763087642375	1.92851538464317	10	control	1
462	4.52871679228305	1.90260511285153	10	control	0
463	4.52254531409289	1.97930394768488	10	control	0
464	4.50593598781286	1.98118691649502	10	control	0
465	4.49369409639357	2.01602196761622	10	control	0
466	4.44404297078214	1.91291971431986	10	control	0
467	4.40336485444747	1.9927636092351	10	control	0
468	4.42717561307838	2.09008653994284	10	control	0
469	4.46511068570724	2.02630357317114	10	control	0
470	4.49149625335831	2.03876084147578	10	control	0
471	4.6252676301458	2.10429721634013	10	control	0
472	4.63864735443008	2.11740368709277	10	control	0
473	4.54618799435078	2.19355102994771	10	control	1
474	4.45657442875516	2.30240776992132	10	control	0
475	4.30995524004588	2.16992440173926	10	control	0
476	4.30883753992942	2.12149826830626	10	control	0
477	4.24448677875783	2.01575114405751	10	control	1
478	4.14845812282069	1.92146496891743	10	control	1
479	4.11889936298609	1.97534020196059	10	control	0
480	4.02869160636014	2.04951038182869	10	control	0
481	4.17140444799601	2.11558981183249	10	control	0
482	4.15181634931731	2.14589325465041	10	control	0
483	4.21344600059775	2.20433947502902	10	control	0
484	4.22819010161799	2.32040151615402	10	control	1
485	4.1067374488463	2.39826594441057	10	control	0
486	4.30717290591917	2.425313491433	10	control	0
487	4.29619548491861	2.53933403839418	10	control	0
488	4.16449235868994	2.53482703200655	10	control	0
489	4.13145530009328	2.68421317298327	10	control	0
490	4.18239761147152	2.8040397036006	10	control	0
491	4.23246061938467	2.93517678722291	10	control	0
492	4.23022697003634	3.03311826979106	10	control	0
493	4.29237757706933	3.10771122753204	10	control	0
494	4.45953297462371	3.00558651999208	10	control	0
495	4.57084426385414	3.1000934330052	10	control	1
496	4.57617301402929	3.24973202064244	10	control	0
497	4.72395327471641	3.21685960223784	10	control	1
498	4.84727690242671	2.92686022679058	10	control	0
499	4.95534089708529	3.17039116297878	10	control	0
500	4.97957157379699	3.18066709878336	10	control	0
501	4.93503188280597	3.2109175238453	11	intervention	0
502	4.78792532323851	3.23824917514932	11	intervention	0
503	4.64720156036101	3.35653131965442	11	intervention	0
504	4.55212883755074	3.32623947235264	11	intervention	0
505	4.49833635985244	3.22139677531033	11	intervention	0
506	4.46405563781948	3.25310824543333	11	intervention	0
507	4.46649119588635	3.36127695516352	11	intervention	0
508	4.41839182483352	3.3287985474355	11	intervention	0
509	4.37336304000585	3.34319813850293	11	intervention	0
510	4.37945747292974	3.28274108431326	11	intervention	0
511	4.36510385187316	3.27730871796273	11	intervention	0
512	4.24404864106972	3.19276354019464	11	intervention	0
513	4.14923692556853	3.26446310050945	11	intervention	0
514	4.08912323489534	3.32346276148642	11	intervention	1
515	4.01599077447859	3.34535597006277	11	intervention	0
516	4.09216599762694	3.44567307927754	11	intervention	0
517	4.07165323408953	3.47725827391938	11	intervention	0
518	4.01045207195071	3.5033869563827	11	intervention	1
519	4.09859571653994	3.54941509423835	11	intervention	1
520	4.03636082360719	3.60534920193613	11	intervention	1
521	3.93080130880396	3.62003757957036	11	intervention	1
522	4.00785142779648	3.7066044133642	11	intervention	0
523	4.00244672865344	3.7497801757178	11	intervention	0
524	4.06787169636466	3.75353431457614	11	intervention	0
525	4.13642310810042	3.67964345075165	11	intervention	1
526	4.20067892036388	3.71264138897313	11	intervention	0
527	4.20966691845024	3.6612831737659	11	intervention	1
528	4.25184100801301	3.64116518508534	11	intervention	0
529	4.19368851733941	3.62504411281292	11	intervention	0
530	4.22075385895066	3.47707375911525	11	intervention	1
531	4.24427703639056	3.48413924177181	11	intervention	1
532	4.31332162942945	3.43628397601678	11	intervention	1
533	4.37176690626573	3.50616493152435	11	intervention	1
534	4.3505685131912	3.53391079028873	11	intervention	1
535	4.3226079118094	3.53835311254067	11	intervention	1
536	4.31489120642628	3.56164752919225	11	intervention	0
537	4.3923149290091	3.5608765073467	11	intervention	1
538	4.47805423714493	3.51771055266491	11	intervention	0
539	4.51248929461799	3.51950725294672	11	intervention	1
540	4.51557472015174	3.51141490562828	11	intervention	0
541	4.51252467104792	3.46712526001514	11	intervention	0
542	4.57471935920354	3.52106384150863	11	intervention	0
543	4.56710229552256	3.5663919910657	11	intervention	0
544	4.44625501306595	3.67787902337604	11	intervention	1
545	4.41979207579947	3.74332529511955	11	intervention	1
546	4.33303263272162	3.67147869243433	11	intervention	0
547	4.31581225054263	3.7135641260125	11	intervention	0
548	4.30983569358901	3.85245677391435	11	intervention	1
549	4.27625431720227	3.87564231431002	11	intervention	1
550	4.26735006430758	3.87086000872579	11	intervention	0
551	4.12854574823706	3.86417650309605	12	control	0
552	4.1074475200774	3.93319978952766	12	control	0
553	4.10474131070888	3.96060657244144	12	control	0
554	4.15504820969396	3.96613187448202	12	control	0
555	4.17684069300734	4.03887551613206	12	control	1
556	4.24295932003279	4.02052206981068	12	control	0
557	4.21784003315195	4.04485502628453	12	control	0
558	4.15277364712507	4.14962594054722	12	control	1
559	4.14837974299862	4.15408607740556	12	control	0
560	4.04331992185531	4.18435436032427	12	control	0
561	4.06875699745804	4.25658224451482	12	control	1
562	4.19058769574118	4.19690331754546	12	control	0
563	4.21216639223243	4.21154871001831	12	control	0
564	4.20915878904383	4.30284206408272	12	control	0
565	4.24660023215014	4.32596880191879	12	control	0
566	4.3670951133019	4.37388277960435	12	control	0
567	4.35120986741691	4.26070806134204	12	control	0
568	4.31960376130195	4.13068528474727	12	control	1
569	4.30753995574815	4.11892951780488	12	control	0
570	4.32838933183949	4.12294043955814	12	control	0
571	4.42384405226755	4.19573549390685	12	control	0
572	4.42761124780361	4.13965672507913	12	control	0
573	4.38847384433681	4.08384624892207	12	control	0
574	4.36326764723259	4.04159744134186	12	control	1
575	4.32972195723006	4.01164104018375	12	control	0
576	4.26262653254978	4.00609010888877	12	control	0
577	4.28307598632215	3.98994937504762	12	control	0
578	4.31515921816801	3.96437309743562	12	control	0
579	4.30774050892891	3.94750698561611	12	control	0
580	4.3457449539207	3.93790085858057	12	control	0
581	4.38584858014825	3.98951139100246	12	control	1
582	4.41961690045523	3.97770694312579	12	control	0
583	4.44074380147051	3.97753858616052	12	control	1
584	4.42452628166668	3.90502409855665	12	control	0
585	4.35908032235726	3.88536885523428	12	control	0
586	4.39612358628416	3.85873852587096	12	control	0
587	4.46256488454781	3.82606383902882	12	control	0
588	4.46552219108544	3.8221727940647	12	control	0
589	4.484981466138	3.84765412306968	12	control	0
590	4.53053877382645	3.84743936323621	12	control	1
591	4.53209621387607	3.85044985653829	12	control	1
592	4.53691357747965	3.87178158386705	12	control	1
593	4.58915110734405	3.83556041975074	12	control	0
594	4.55414723434058	3.82427604169923	12	control	0
595	4.53320891264587	3.82813923446671	12	control	0
596	4.51138461101907	3.82249593596234	12	control	1
597	4.50212364947342	3.75939166767439	12	control	0
598	4.58210627852503	3.75109533526899	12	control	1
599	4.59869902036093	3.77658078760429	12	control	0
600	4.64570601044248	3.81426772781579	12	control	0
601	4.70925284807383	3.74033079527321	13	control	1
602	4.64155882652929	3.7378922353656	13	control	1
603	4.61150621684069	3.71047851764105	13	control	0
604	4.59829777903242	3.69282391999076	13	control	0
605	4.62247777700474	3.65610137435748	13	control	1
606	4.66597850372133	3.65926948819412	13	control	0
607	4.68209248974916	3.67581833603262	13	control	1
608	4.71147712115496	3.6441260633266	13	control	1
609	4.71679069681321	3.60012316677278	13	control	0
610	4.75445034182708	3.59826874776181	13	control	0
611	4.73127713072575	3.56570913083243	13	control	0
612	4.64198185488195	3.6204975113799	13	control	0
613	4.66033502901219	3.48055214635286	13	control	0
614	4.65595812315199	3.45198640446707	13	control	0
615	4.74402347152004	3.51430569918972	13	control	0
616	4.75963465367212	3.50210814921978	13	control	0
617	4.80980447681977	3.49691138996138	13	control	1
618	4.77328079666424	3.45800153983765	13	control	1
619	4.79809078939743	3.44044734286215	13	control	0
620	4.8980057597966	3.42529106253354	13	control	0
621	4.98346634165429	3.42381271344575	13	control	0
622	4.96692461153757	3.44384968260091	13	control	0
623	4.859345548296	3.49238471044859	13	control	0
624	4.9269583665913	3.57664231709894	13	control	0
625	4.94884051823474	3.60684746363834	13	control	0
626	4.92404736441374	3.58855634874679	13	control	0
627	4.91237347484981	3.59045624806801	13	control	0
628	4.89498980606559	3.61542209648705	13	control	1
629	4.81808425337113	3.61218362493735	13	control	0
630	4.80937779191054	3.62744062973046	13	control	1
631	4.8326570134157	3.69225442528043	13	control	1
632	4.88863478198766	3.7369855621007	13	control	1
633	4.90206128175323	3.73785680965109	13	control	0
634	4.9943286495609	3.7415265023033	13	control	0
635	4.99224468104079	3.77009699610369	13	control	0
636	4.96917569231565	3.78542256288836	13	control	1
637	4.98782762023278	3.91836413285316	13	control	1
638	4.88313327510436	3.88493681324436	13	control	1
639	4.85783331251088	3.88792945350285	13	control	1
640	4.83614190342583	3.80978463421333	13	control	0
641	4.876352700045	3.78270056795717	13	control	0
642	4.78814241393462	3.75446591580409	13	control	1
643	4.76556056588383	3.72665305883646	13	control	0
644	4.75631138270047	3.81595327964699	13	control	0
645	4.76544998485608	3.88604241429577	13	control	0
646	4.79726031454767	3.90493498131257	13	control	0
647	4.65488716747754	3.92559683765131	13	control	0
648	4.63363993098891	3.93238074589274	13	control	0
649	4.60530744961004	3.92420228349146	13	control	0
650	4.61012448847338	3.99472302106132	13	control	1
651	4.62675315715368	4.02275456353988	14	intervention	0
652	4.62396357902563	4.02459068260593	14	intervention	1
653	4.53423836216658	4.04541667220566	14	intervention	0
654	4.55687056480499	4.07633998806342	14	intervention	1
655	4.4881592308472	4.14826222125228	14	intervention	0
656	4.48933109551835	4.17385931121023	14	intervention	1
657	4.64348364231228	4.19540127402331	14	intervention	0
658	4.6327037279464	4.12525695589178	14	intervention	0
659	4.71047687023291	4.04662256240852	14	intervention	0
660	4.71322199309002	4.04602246594371	14	intervention	0
661	4.71648555193652	4.05385152785972	14	intervention	0
662	4.71685110590702	4.10582468646307	14	intervention	1
663	4.76055645133184	4.10156899175641	14	intervention	1
664	4.77826504388771	4.01691263315341	14	intervention	1
665	4.81247928233228	3.96069539864412	14	intervention	0
666	4.85581459418864	4.03136874656339	14	intervention	0
667	4.90681631875224	4.08043864682619	14	intervention	0
668	4.954903837038	4.18206455386815	14	intervention	1
669	4.81993858426033	4.26379763509734	14	intervention	0
670	4.78400678115271	4.29841403865284	14	intervention	0
671	4.6280518249235	4.29511270473163	14	intervention	0
672	4.58382750016003	4.3859611328616	14	intervention	1
673	4.65409670561211	4.37547959610727	14	intervention	0
674	4.65509108919835	4.37419406877119	14	intervention	0
675	4.68967799572244	4.45234680909514	14	intervention	1
676	4.81139333366985	4.51610293218815	14	intervention	0
677	4.94421249810113	4.42952453153066	14	intervention	0
678	4.94524452877408	4.46279904505892	14	intervention	0
679	4.9200625385263	4.58811235446523	14	intervention	0
680	4.90626470849165	4.6277840204854	14	intervention	1
681	4.97746797782828	4.71986006094176	14	intervention	1
682	4.96437037187607	4.72664038304711	14	intervention	0
683	4.81397669437912	4.65842543464579	14	intervention	1
684	4.7038818063973	4.74821607892881	14	intervention	0
685	4.67244814590633	4.7749894124434	14	intervention	0
686	4.81929524009295	4.76837517228382	14	intervention	1
687	4.83267194075376	4.8089727303302	14	intervention	0
688	4.86268553915098	4.88899616442479	14	intervention	0
689	4.90246098174485	4.93121493239303	14	intervention	0
690	4.93957732643546	4.86980734608556	14	intervention	1
691	4.99624430445886	4.93401257541765	14	intervention	0
692	4.89304616322744	4.97395083210051	14	intervention	1
693	4.86733822497167	4.99274653124457	14	intervention	0
694	4.80938424629654	4.98401652599503	14	intervention	0
695	4.79477137442275	4.95656912723379	14	intervention	1
696	4.77953413867674	4.9203817282752	14	intervention	0
697	4.74735263658952	4.94757260172036	14	intervention	0
698	4.55833907814991	4.87372453394025	14	intervention	0
699	4.59732099712642	4.79999116614613	14	intervention	0
700	4.64331544863108	4.79851326524369	14	intervention	0
701	4.62289917376669	4.7465662248658	15	control	1
702	4.6042313175701	4.70201500259693	15	control	0
703	4.5157050224611	4.69955611478387	15	control	0
704	4.49016354118256	4.76686682342351	15	control	0
705	4.48153100549484	4.77040602467529	15	control	0
706	4.4527301171176	4.81703972381402	15	control	0
707	4.41316738853497	4.8247814436051	15	control	0
708	4.39521435086776	4.86489819992769	15	control	0
709	4.33869120984839	4.85583179749362	15	control	0
710	4.32326941704029	4.86337939559407	15	control	1
711	4.35322820815317	4.92943128954013	15	control	0
712	4.35053499043195	4.95440180059258	15	control	0
713	4.32361399443025	4.97308636719014	15	control	0
714	4.23425524056275	4.9744358983813	15	control	0
715	4.2370036158894	4.93088978318923	15	control	1
716	4.11313542964285	4.96144349461968	15	control	1
717	4.09442955165318	4.94380701213614	15	control	1
718	4.01570199059437	4.90148276710376	15	control	0
719	4.01783226613676	4.87282161098651	15	control	0
720	3.97453358553058	4.83928093269441	15	control	0
721	3.90944477638654	4.85675543713637	15	control	0
722	3.97027052685479	4.73213368681483	15	control	0
723	4.06318953582811	4.81692326887367	15	control	0
724	4.08450021689797	4.8095657014096	15	control	0
725	4.10187899706233	4.77207530495659	15	control	1
726	4.10039954361521	4.77021630455024	15	control	1
727	4.12118043159135	4.76430643761076	15	control	1
728	4.13494588449764	4.72384050344905	15	control	0
729	4.13494151660895	4.72585596700725	15	control	0
730	4.14188627680865	4.78024196689264	15	control	1
731	4.15877257654436	4.8474961974431	15	control	0
732	4.27165436750489	4.80434137526098	15	control	0
733	4.27291656944131	4.7279963805379	15	control	1
734	4.38361093736443	4.62251016388192	15	control	0
735	4.27255265444623	4.47394633998975	15	control	0
736	4.0751834099204	4.6454157106625	15	control	0
737	4.08490192048563	4.53436773208525	15	control	0
738	4.08807087074278	4.48301764228592	15	control	1
739	3.95505326813866	4.37526910412653	15	control	1
740	3.90143352046152	4.36580329626595	15	control	1
741	3.83183560088384	4.33891843050871	15	control	1
742	3.7606148500985	4.51238632378427	15	control	1
743	3.71331215433336	4.5230894552874	15	control	0
744	3.8278326355945	4.62731032408446	15	control	1
745	3.67666066298354	4.68606829789242	15	control	0
746	3.6523582886827	4.67842157036769	15	control	0
747	3.61964951140496	4.65818528581035	15	control	0
748	3.5244115774021	4.76765008990925	15	control	0
749	3.65669730733094	4.78681586960815	15	control	0
750	3.64954048141108	4.8189748376015	15	control	0
751	3.63835751831669	4.85130451945541	16	control	0
752	3.88231444836547	4.96365443664668	16	control	0
753	3.88511296305011	4.96830909824416	16	control	0
754	3.95706636179304	4.99510957913104	16	control	0
755	3.79237504408915	4.99883024122639	16	control	1
756	3.62407307820307	4.96905217560189	16	control	0
757	3.58267613936191	4.96312756391399	16	control	0
758	3.5529330069521	4.95999931559648	16	control	0
759	3.21436576761765	4.99318640394216	16	control	0
760	3.14623322451276	4.91516996985378	16	control	1
761	2.80528492593884	4.83533469162136	16	control	0
762	3.2536430893632	4.72768220502984	16	control	1
763	3.42024394811605	4.54626117438556	16	control	0
764	3.45596302170837	4.46296913198456	16	control	1
765	3.53570871721438	4.45753390604007	16	control	0
766	3.54404854392279	4.45038557852016	16	control	0
767	3.63202266555791	4.36304387254562	16	control	0
768	3.68779746872478	4.24240039034722	16	control	0
769	3.46561063355032	4.43091622338178	16	control	1
770	3.44382898879167	4.43004635926264	16	control	0
771	3.34856761597445	4.41468624354915	16	control	0
772	3.19364747291123	4.38294549910872	16	control	1
773	3.17745586746799	4.47840916876903	16	control	1
774	3.06195314414714	4.5248035945282	16	control	0
775	3.07718285137445	4.42347659882555	16	control	0
776	3.00810579602693	4.26456500850761	16	control	1
777	3.09298635187921	4.3182611699474	16	control	0
778	3.18189035383281	4.34458838746576	16	control	0
779	3.2872531367635	4.27419845306616	16	control	0
780	3.2628880334712	4.23522740395698	16	control	1
781	3.22695270026272	4.16352833190313	16	control	0
782	3.20182977149569	4.14860853912389	16	control	0
783	3.25600178247615	4.09221951251335	16	control	1
784	3.30936115177652	4.11128344182436	16	control	1
785	3.28968774989663	4.14932084214388	16	control	0
786	3.34895824429648	4.2082143460311	16	control	1
787	3.37764754479944	4.30137877272664	16	control	0
788	3.44444309217546	4.2620182635098	16	control	0
789	3.51334031036518	4.24878166014819	16	control	0
790	3.48112226845652	4.18589583876569	16	control	1
791	3.47321797446565	4.19069624056374	16	control	1
792	3.44695941123983	4.15831771664608	16	control	0
793	3.47919989110479	4.11921414429347	16	control	0
794	3.36581341049486	4.0374746522824	16	control	0
795	3.35080747363966	4.01669473256752	16	control	0
796	3.46894162288133	3.96598055843606	16	control	1
797	3.5246841145904	4.0300362772051	16	control	1
798	3.55823668746293	4.08594312949101	16	control	0
799	3.63445140583829	4.14012341805835	16	control	0
800	3.66132439578963	4.00144187770727	16	control	0
801	3.80001468972585	4.08427785994993	17	control	1
802	3.76326258079315	3.96965246404315	17	control	0
803	3.87048245555414	3.87113721629382	17	control	1
804	3.80675765718537	3.73504465501874	17	control	0
805	3.70396418516339	3.76352804861451	17	control	1
806	3.65496961493613	3.84025972325779	17	control	1
807	3.56852899296219	3.87005812525248	17	control	0
808	3.57595375359926	3.76220265982133	17	control	0
809	3.56213271362379	3.74232766935355	17	control	1
810	3.52295218535799	3.76085519852855	17	control	0
811	3.46941438742787	3.75826095936777	17	control	1
812	3.47029117879491	3.70245203044104	17	control	1
813	3.49725487657939	3.67416640962147	17	control	0
814	3.49503260349482	3.62292701406475	17	control	0
815	3.58652185853022	3.64316077304302	17	control	0
816	3.61389247018412	3.57128401372408	17	control	0
817	3.67106257644979	3.46433366899733	17	control	0
818	3.72116252018191	3.43582227738583	17	control	0
819	3.62882044996299	3.39199443265688	17	control	0
820	3.6311056155595	3.34800434207285	17	control	0
821	3.62743591665569	3.23373052915527	17	control	0
822	3.58599110652698	3.26870350830797	17	control	0
823	3.58239929724333	3.29069687746542	17	control	0
824	3.45768587954322	3.28646751479553	17	control	0
825	3.44663939136306	3.3120194609734	17	control	0
826	3.46441804533727	3.32781705365743	17	control	1
827	3.42183022509993	3.40132754269075	17	control	0
828	3.39901707972893	3.51253380192953	17	control	1
829	3.42457326472197	3.47700554530123	17	control	0
830	3.47611174335206	3.45986842129665	17	control	0
831	3.47249341017867	3.49092009659368	17	control	0
832	3.51337499348219	3.50505935113863	17	control	1
833	3.44293848715136	3.61830907401279	17	control	1
834	3.40548568170328	3.59836073446658	17	control	0
835	3.37922470734118	3.62761925878687	17	control	1
836	3.38106887582789	3.74191449264048	17	control	0
837	3.32125975084203	3.73060920663376	17	control	0
838	3.32620645469047	3.71383051081677	17	control	0
839	3.26438828497359	3.70010908311161	17	control	0
840	3.25162535842041	3.69686097919653	17	control	1
841	3.3256475600572	3.64402814429726	17	control	0
842	3.28912034627299	3.62714279863031	17	control	0
843	3.27511112147966	3.59726093370309	17	control	0
844	3.2141036444513	3.59010460216033	17	control	0
845	3.20152133578127	3.64934489157723	17	control	0
846	3.18323911400352	3.65656953607987	17	control	0
847	3.11503989229142	3.63684703696776	17	control	0
848	3.19253948221161	3.72838898026495	17	control	0
849	3.1580064177516	3.73477425327439	17	control	1
850	3.15047044539036	3.77025706744797	17	control	0
851	3.21323571957612	3.79966455157095	18	control	1
852	3.2630373817706	3.78652013968755	18	control	0
853	3.31344178381532	3.85827348295778	18	control	0
854	3.30263876174621	3.92191804248842	18	control	0
855	3.26825733689069	3.8974777473413	18	control	1
856	3.23261015564028	3.87186145886579	18	control	0
857	3.23408778785458	3.86499757813316	18	control	1
858	3.17154255542584	3.88200323205321	18	control	0
859	3.18055540417304	3.84727378249454	18	control	0
860	3.12654809673621	3.82000337287635	18	control	1
861	3.11326419311828	3.78520715646267	18	control	0
862	3.09731823835167	3.83438172496727	18	control	1
863	3.04076975980584	3.8418336992266	18	control	0
864	3.02879734945063	3.87419393692106	18	control	0
865	3.05033835078374	3.95737598393966	18	control	0
866	3.11513293853954	3.90980785108662	18	control	1
867	3.15029236030862	4.0281185828162	18	control	0
868	3.0516444640028	4.11176052397791	18	control	1
869	3.01083382165431	4.02339165012963	18	control	1
870	2.95390774264088	4.06966955737743	18	control	0
871	2.87127667072502	4.0385266270065	18	control	0
872	2.74813769912999	4.15540881279856	18	control	0
873	2.71921820770854	4.16344098358961	18	control	1
874	2.70960994855576	4.00970205767449	18	control	0
875	2.66114994334275	3.98656995150049	18	control	1
876	2.78190695033278	3.93547346535726	18	control	0
877	2.73189995339274	3.87047618694411	18	control	1
878	2.73090730053438	3.83928759544138	18	control	0
879	2.80316482908444	3.87226640873494	18	control	1
880	2.78487965360511	3.90348406870331	18	control	0
881	2.82198092739168	3.93474509452346	18	control	1
882	2.9603381380874	3.88412674744042	18	control	0
883	2.97813642654536	3.82171905708752	18	control	0
884	2.91418873988047	3.78687591323087	18	control	1
885	2.85882619591856	3.80310568370953	18	control	1
886	2.85923111115784	3.7432683375533	18	control	0
887	2.80159593529593	3.73645916352573	18	control	0
888	2.87633545428459	3.66776804664221	18	control	0
889	2.89916927780134	3.71176877135906	18	control	0
890	3.0408290550414	3.61803907675119	18	control	1
891	3.08037520140044	3.62470761140731	18	control	0
892	3.07489533519072	3.5914657615457	18	control	0
893	3.02892845939298	3.53586954601589	18	control	0
894	2.99305631825736	3.53405995497235	18	control	0
895	3.06281206851353	3.48004985114393	18	control	0
896	3.06491953364019	3.48052851109167	18	control	0
897	3.06157427000596	3.44517664690455	18	control	1
898	3.11604475642446	3.40078645946768	18	control	0
899	3.16843634625292	3.41835406717988	18	control	0
900	3.16651313258297	3.44902251640098	18	control	0
901	3.22740873864571	3.41909688186761	19	intervention	0
902	3.1713418124543	3.27803343567512	19	intervention	0
903	3.12332058796552	3.28747782441967	19	intervention	0
904	3.14733879963586	3.34224553936087	19	intervention	0
905	3.02367113339989	3.36116368725744	19	intervention	0
906	2.96413666052344	3.38081390076578	19	intervention	1
907	3.04728429452573	3.41218653427187	19	intervention	0
908	2.97834445060396	3.49700307829731	19	intervention	1
909	2.94961398289778	3.56505256014427	19	intervention	0
910	2.89166702829284	3.57803433724495	19	intervention	0
911	2.90832355820304	3.60181751861022	19	intervention	0
912	2.90782913393149	3.6161284924032	19	intervention	0
913	2.86965178519513	3.60890585889091	19	intervention	0
914	2.84409176756497	3.63454326774581	19	intervention	0
915	2.81334414072287	3.47509931209811	19	intervention	0
916	2.87424527163052	3.42318577419323	19	intervention	0
917	2.8980550244064	3.44035740182612	19	intervention	0
918	2.90760032476284	3.41868744451517	19	intervention	1
919	2.88351457809022	3.38899769067158	19	intervention	0
920	2.87188790651554	3.34954689349726	19	intervention	0
921	2.87140063474189	3.33191771442891	19	intervention	0
922	2.76462432975296	3.37616701836499	19	intervention	0
923	2.76156531317309	3.34141179051799	19	intervention	0
924	2.80497323843725	3.27599885883609	19	intervention	0
925	2.78934282904898	3.28682343267314	19	intervention	1
926	2.73115628878562	3.29964547250164	19	intervention	1
927	2.68122147260985	3.25092951151948	19	intervention	0
928	2.7405296994133	3.24454914606998	19	intervention	0
929	2.7579340853471	3.17798994535183	19	intervention	0
930	2.75459510298354	3.1334762279855	19	intervention	1
931	2.69707690509563	3.15963731377584	19	intervention	1
932	2.60777707343061	3.18722471712077	19	intervention	0
933	2.56061929706435	3.13641460351923	19	intervention	1
934	2.48371425725262	3.22224969106317	19	intervention	0
935	2.46165561411381	3.28802471535039	19	intervention	1
936	2.53021081153835	3.46668447759051	19	intervention	1
937	2.53561725250314	3.50181398943073	19	intervention	0
938	2.5742104554917	3.57222731376113	19	intervention	0
939	2.71972483365539	3.57609876963612	19	intervention	0
940	2.75147075473804	3.6420674428294	19	intervention	0
941	2.6959255944214	3.65283139750154	19	intervention	0
942	2.47029387100953	3.62741315696099	19	intervention	0
943	2.44586081766098	3.60724204643783	19	intervention	0
944	2.42565632269878	3.66031170695097	19	intervention	0
945	2.50105488736348	3.68322851870107	19	intervention	0
946	2.51335937995018	3.69482145605891	19	intervention	1
947	2.63322343370731	3.83500278115656	19	intervention	0
948	2.65702142392558	3.84467444603461	19	intervention	1
949	2.60055380212369	3.90499867152423	19	intervention	1
950	2.58436347189332	3.85043664922554	19	intervention	0
951	2.50790429219498	3.85016182194565	20	control	0
952	2.43660078399232	3.86479130298133	20	control	1
953	2.44821635717392	3.91726607681165	20	control	0
954	2.48540127617501	3.90797316255951	20	control	1
955	2.51080397881169	4.10897748583756	20	control	0
956	2.36094181616209	4.13402199231768	20	control	0
957	2.324204579824	4.14670203731931	20	control	0
958	2.27107923415681	4.05405599564413	20	control	0
959	2.34050869723969	4.04222349105184	20	control	0
960	2.32833168306025	4.02611415107992	20	control	1
961	2.32133101178245	4.01998175241458	20	control	0
962	2.33131112086044	4.0020383057121	20	control	0
963	2.35635435490894	3.90562040122486	20	control	0
964	2.37728093509195	3.91429935798225	20	control	0
965	2.42476062190014	3.81704241689238	20	control	1
966	2.36184431050228	3.78673579736326	20	control	0
967	2.29771343857479	3.76507808009782	20	control	0
968	2.32584116511277	3.68531415456834	20	control	1
969	2.2503861201884	3.69163688175164	20	control	1
970	2.282110660558	3.63360491072783	20	control	1
971	2.3190255704442	3.58562002654197	20	control	0
972	2.28319926111652	3.59266971446932	20	control	1
973	2.22567174926255	3.53011017851072	20	control	1
974	2.29396616818525	3.45059845757203	20	control	0
975	2.3249361791407	3.44571655781146	20	control	0
976	2.37075345158694	3.3542481906923	20	control	0
977	2.39937551602314	3.25170412180313	20	control	1
978	2.3445135306213	3.27188934520205	20	control	1
979	2.27565368254394	3.29730473194728	20	control	0
980	2.26671504685924	3.29781012138846	20	control	0
981	2.09735271737846	3.18741863425193	20	control	0
982	1.88329782281534	3.33477279326289	20	control	0
983	1.98021002939633	3.42926018660758	20	control	1
984	2.01255628008804	3.45132775105622	20	control	0
985	2.0007381326178	3.51816136121462	20	control	0
986	1.96904169745819	3.57744628234411	20	control	0
987	1.97905384975068	3.65016374109676	20	control	1
988	1.98311156744287	3.67112584419955	20	control	0
989	1.98818328743756	3.72219175970233	20	control	1
990	2.03543514828755	3.63637545980635	20	control	0
991	2.11101892201697	3.58468150333191	20	control	0
992	2.08092831685356	3.67303651623413	20	control	0
993	2.11795733125756	3.68581596913312	20	control	1
994	2.17108615566446	3.69708223711792	20	control	0
995	2.17952297088313	3.68699094321506	20	control	1
996	2.1935536612116	3.68147329041992	20	control	0
997	2.23550969621654	3.69840483701241	20	control	0
998	2.21523616506983	3.74326903343644	20	control	0
999	2.17943387455707	3.75567686626187	20	control	1
1000	2.1989109368256	3.78687698985175	20	control	0
1001	2.24568370365495	3.78172817224378	21	control	1
1002	2.1465340598028	3.95734485357426	21	control	1
1003	2.13292307380571	3.89696927233459	21	control	0
1004	2.06836673139924	3.84931435567271	21	control	1
1005	2.0404393826441	3.85956147824697	21	control	0
1006	1.95472489873634	3.86927827558563	21	control	0
1007	1.89638173963194	3.98588366005741	21	control	0
1008	1.9828086723527	4.02321751466492	21	control	1
1009	2.09962659822266	4.02550024356989	21	control	1
1010	2.0652278509307	4.0470793496007	21	control	0
1011	2.02211118935727	4.14497285249016	21	control	0
1012	2.06587559857341	4.1544536086107	21	control	1
1013	2.06694967735217	4.21320233744012	21	control	0
1014	2.14808549629807	4.18246491406375	21	control	0
1015	2.18598240612639	4.17441975746867	21	control	0
1016	2.20313523913015	4.16401013860455	21	control	1
1017	2.21863310506927	4.32161256689284	21	control	1
1018	2.21011861522907	4.32720470355828	21	control	0
1019	2.20382646496836	4.39295064095621	21	control	0
1020	2.23945087096667	4.37747967870287	21	control	0
1021	2.25833674058712	4.33329544901463	21	control	0
1022	2.30344651852893	4.36656408525356	21	control	0
1023	2.30583404375314	4.39252781337543	21	control	0
1024	2.36684919836739	4.33301662879022	21	control	0
1025	2.38364875499694	4.29297627320876	21	control	1
1026	2.38756918278893	4.33698897191417	21	control	0
1027	2.40385132302584	4.4334269340003	21	control	0
1028	2.42210411112003	4.46047674464257	21	control	0
1029	2.42564485421636	4.44166161091092	21	control	0
1030	2.424547469195	4.42992248713037	21	control	0
1031	2.51894358613191	4.39755096948496	21	control	0
1032	2.54525476448117	4.30740688755644	21	control	1
1033	2.6162734791481	4.36979485798451	21	control	0
1034	2.5437327702759	4.41720674805	21	control	0
1035	2.46900691951976	4.50159444116629	21	control	0
1036	2.46068279638282	4.55385593515115	21	control	1
1037	2.49970854111746	4.59371608779963	21	control	1
1038	2.4977101516737	4.67413535127921	21	control	1
1039	2.42237448104529	4.66190816213614	21	control	0
1040	2.4305836354679	4.61913813826401	21	control	0
1041	2.36715413761345	4.61080568066984	21	control	0
1042	2.34794921428406	4.5926767074663	21	control	0
1043	2.34783287203466	4.5011893540913	21	control	0
1044	2.26420428235446	4.46427594560852	21	control	0
1045	2.29098559814414	4.51089516043904	21	control	1
1046	2.24552074458748	4.60202264435616	21	control	0
1047	2.22900053933294	4.57385218723219	21	control	0
1048	2.17202350268645	4.53728635767035	21	control	0
1049	2.1338975138457	4.48870212223208	21	control	1
1050	2.07939096535484	4.51470222592642	21	control	0
1051	2.10491600148098	4.56118789370969	22	control	0
1052	2.16825622255837	4.60993946404843	22	control	0
1053	2.32053804927361	4.7492483259177	22	control	0
1054	2.35295722473841	4.73637642152463	22	control	1
1055	2.4186860671992	4.81300565472122	22	control	0
1056	2.48722683115618	4.84227893474273	22	control	0
1057	2.22741403546452	4.95672343675077	22	control	0
1058	1.85819932999357	4.89366416710396	22	control	0
1059	1.82471676458385	4.7487472515109	22	control	0
1060	1.8509177894733	4.76782127071872	22	control	1
1061	1.94136004693399	4.85443679909911	22	control	1
1062	1.99093986239208	4.78057394318315	22	control	1
1063	2.13656733040083	4.77462213662204	22	control	0
1064	2.16575667428173	4.76853597649387	22	control	1
1065	2.09477317513847	4.74331731616582	22	control	0
1066	2.0957599606886	4.66956963320199	22	control	1
1067	2.01845461128916	4.73329876412937	22	control	0
1068	1.98135241070343	4.6998863637358	22	control	1
1069	1.88112418190841	4.59701135620344	22	control	0
1070	1.94561586792858	4.63579390262249	22	control	0
1071	1.9814795599561	4.65001340644257	22	control	0
1072	2.00677053374693	4.64825896820414	22	control	1
1073	2.03432944407432	4.61335298165391	22	control	0
1074	2.01337764837025	4.56898150225495	22	control	0
1075	2.02169525307689	4.47242064211723	22	control	1
1076	1.96802756122142	4.45506065593968	22	control	0
1077	1.98031679163627	4.44343969411039	22	control	1
1078	1.98626663296685	4.41892510140705	22	control	0
1079	2.00510397598229	4.39092853540542	22	control	0
1080	2.04568580295544	4.43610436226263	22	control	1
1081	2.09252940914758	4.3018499216707	22	control	1
1082	2.02371331115684	4.32583123976061	22	control	0
1083	1.99243364800361	4.33558284173007	22	control	0
1084	1.95900649521713	4.33702716447185	22	control	0
1085	1.92986828641603	4.31622535688732	22	control	0
1086	1.96477306730175	4.39388905611696	22	control	0
1087	1.88814861550696	4.46569710836137	22	control	0
1088	1.87642743134493	4.50448959667434	22	control	0
1089	1.84541036795903	4.45191480369892	22	control	0
1090	1.82555521739754	4.44752045866184	22	control	0
1091	1.81634818635029	4.46695779926945	22	control	0
1092	1.78655748749268	4.45888979573024	22	control	0
1093	1.79177707170037	4.39362710355809	22	control	0
1094	1.80402017937886	4.39267596050146	22	control	0
1095	1.81354702997307	4.33008706438958	22	control	1
1096	1.82608560994412	4.31365634961576	22	control	1
1097	1.83812245134264	4.28285051303916	22	control	0
1098	1.68288666554822	4.29446723528863	22	control	0
1099	1.73480532929789	4.3628948778032	22	control	0
1100	1.6626724704502	4.4202926408551	22	control	1
1101	1.56640966480155	4.4056230639172	23	control	1
1102	1.56957247428657	4.33579744433308	23	control	0
1103	1.56491973769299	4.3178870973556	23	control	1
1104	1.6227419214623	4.25209632832995	23	control	0
1105	1.67368504215224	4.19018320279173	23	control	0
1106	1.76757094352337	4.18533371986726	23	control	1
1107	1.81328305765544	4.21404275041467	23	control	0
1108	1.86924248495034	4.24970262625656	23	control	0
1109	1.88207967522697	4.21685415793538	23	control	0
1110	1.91436027743885	4.19122046204871	23	control	1
1111	1.9520719122321	4.19573151405299	23	control	1
1112	1.94273312029426	4.14950783721662	23	control	1
1113	1.93209729282814	4.15382518716282	23	control	0
1114	1.83957441012606	4.06892745504938	23	control	0
1115	1.804998504887	4.03903432158091	23	control	1
1116	1.74892004224581	3.97729399092054	23	control	0
1117	1.69510770620819	4.00717747411872	23	control	0
1118	1.60474421545549	4.03025186314281	23	control	0
1119	1.56940293880691	4.07456934798148	23	control	0
1120	1.57318713185906	3.96420655838845	23	control	0
1121	1.57956782692794	3.9471135498146	23	control	0
1122	1.60274000913274	3.91175790068377	23	control	0
1123	1.66035450343238	3.93634874492187	23	control	0
1124	1.74718748368347	3.92955551299731	23	control	1
1125	1.84377801473632	3.94402513484686	23	control	0
1126	1.87476074438591	3.91779532870467	23	control	0
1127	1.79428923009074	3.89758496185094	23	control	0
1128	1.80438150762073	3.87681433947703	23	control	0
1129	1.80895481403943	3.83073246215545	23	control	1
1130	1.80201579643656	3.79381515941568	23	control	0
1131	1.8572063704492	3.7695086342408	23	control	1
1132	1.76493775348029	3.71371016536511	23	control	1
1133	1.71709070010701	3.69797738139883	23	control	0
1134	1.70668540065607	3.80844295611344	23	control	0
1135	1.63430106135393	3.70345726531848	23	control	0
1136	1.59054752737888	3.71928236731512	23	control	1
1137	1.56507390910649	3.71843929079468	23	control	1
1138	1.59612049786093	3.77087709789925	23	control	0
1139	1.59073377525647	3.8157843452429	23	control	0
1140	1.57698021994962	3.83011641321772	23	control	1
1141	1.59409492188361	3.86327612539337	23	control	0
1142	1.52290190782563	3.87061772104695	23	control	0
1143	1.50097141836008	3.83303541828404	23	control	1
1144	1.53390892008589	3.78072649818683	23	control	0
1145	1.48338512660238	3.76113006448904	23	control	0
1146	1.47783774713478	3.72700445707371	23	control	0
1147	1.46038350178817	3.71664592817125	23	control	1
1148	1.42659333933118	3.69447415543609	23	control	0
1149	1.41960103210572	3.66898625683114	23	control	0
1150	1.44267011486522	3.61336536961348	23	control	1
1151	1.50965477574794	3.62447047158733	24	intervention	1
1152	1.51637274793259	3.67447850800128	24	intervention	1
1153	1.55437237043316	3.68728951098951	24	intervention	0
1154	1.63592751741509	3.61169039119706	24	intervention	1
1155	1.66377658841367	3.66652466197294	24	intervention	0
1156	1.69448893216241	3.67895935953418	24	intervention	1
1157	1.72086640190229	3.64056105279721	24	intervention	0
1158	1.7158880987284	3.59438599042585	24	intervention	0
1159	1.78914305495087	3.54404701173493	24	intervention	0
1160	1.71676677220693	3.53417999380391	24	intervention	0
1161	1.7074983704011	3.54584802980866	24	intervention	1
1162	1.66779746076074	3.53019619441607	24	intervention	0
1163	1.6424072873232	3.51946502263521	24	intervention	1
1164	1.61189098996161	3.48815432512029	24	intervention	0
1165	1.63065766012228	3.44046593887606	24	intervention	0
1166	1.62799347656639	3.43776431709225	24	intervention	0
1167	1.61950129466835	3.39565653711751	24	intervention	1
1168	1.62331842834264	3.34335340683446	24	intervention	1
1169	1.72888813901633	3.42350799941877	24	intervention	0
1170	1.81720385641278	3.45627445016891	24	intervention	0
1171	1.72852639635407	3.32515765027738	24	intervention	0
1172	1.63155688665122	3.20225006360949	24	intervention	0
1173	1.60868959782475	3.14498202418164	24	intervention	0
1174	1.74445329366039	2.96067586555453	24	intervention	0
1175	1.55648913422776	2.92940217333928	24	intervention	0
1176	1.47518354947624	3.08713665690791	24	intervention	0
1177	1.39735043534731	3.09621781617404	24	intervention	0
1178	1.4239566173944	3.14139094241418	24	intervention	1
1179	1.46356042517896	3.19824845764617	24	intervention	0
1180	1.36480750381517	3.2123147706498	24	intervention	0
1181	1.23654074348879	3.10050831406815	24	intervention	0
1182	1.28653931162724	3.20329682624241	24	intervention	0
1183	1.37790875541805	3.37998362478353	24	intervention	0
1184	1.49947692090676	3.44571555448635	24	intervention	1
1185	1.47123643409335	3.49247011984057	24	intervention	0
1186	1.4978213466781	3.53459059186751	24	intervention	0
1187	1.48015966357778	3.53662283233996	24	intervention	0
1188	1.43333713056534	3.56598270430417	24	intervention	0
1189	1.39438870816311	3.54590401015539	24	intervention	1
1190	1.36566920243523	3.52692007947895	24	intervention	0
1191	1.39119722685323	3.61601664434409	24	intervention	0
1192	1.35977692668852	3.59441175629758	24	intervention	0
1193	1.21370316749261	3.58624573451481	24	intervention	0
1194	1.18410255665112	3.67527781687693	24	intervention	1
1195	1.18563833951747	3.74816755989618	24	intervention	0
1196	1.27576373053103	3.68609477370214	24	intervention	1
1197	1.29196341398322	3.75503571244442	24	intervention	0
1198	1.31376061868361	3.77110628548995	24	intervention	1
1199	1.34686439975462	3.73708696472485	24	intervention	0
1200	1.42172428167261	3.77258298683436	24	intervention	0
1201	1.46648338628971	3.86741816886724	25	intervention	0
1202	1.41009235841389	3.89827745177903	25	intervention	1
1203	1.35663854055427	3.9430447926044	25	intervention	1
1204	1.31222788625209	3.94383655047602	25	intervention	0
1205	1.27973590627041	3.89845316846125	25	intervention	0
1206	1.13891448232897	3.85530578641043	25	intervention	1
1207	1.11230521758406	3.90066880721869	25	intervention	1
1208	1.18909716942268	3.91267220145241	25	intervention	1
1209	1.17617783448839	3.93851539961796	25	intervention	0
1210	1.1970553264124	3.95491273155864	25	intervention	0
1211	1.21784978029651	3.97682195171666	25	intervention	1
1212	1.23407888165421	3.95422017335925	25	intervention	0
1213	1.3364935563245	4.00796353340634	25	intervention	0
1214	1.24487370339945	4.09748336622999	25	intervention	0
1215	1.2239150170167	4.09700386007025	25	intervention	1
1216	1.22030091365842	4.12437294381899	25	intervention	0
1217	1.31847705119989	4.10846954888412	25	intervention	1
1218	1.36959673371064	4.09994873169463	25	intervention	0
1219	1.37941754721528	4.11349368056417	25	intervention	0
1220	1.36012799544633	4.13061735620933	25	intervention	0
1221	1.35699324585595	4.18700497700114	25	intervention	0
1222	1.3673197749752	4.20854456453544	25	intervention	1
1223	1.44397882883807	4.1590001836217	25	intervention	0
1224	1.44409799474522	4.18028767653308	25	intervention	0
1225	1.42775046829269	4.22866353576269	25	intervention	0
1226	1.44446146384978	4.25923458899586	25	intervention	0
1227	1.46908714492964	4.24865652382853	25	intervention	0
1228	1.46447199011469	4.31496104917642	25	intervention	0
1229	1.43794704697963	4.32669141876389	25	intervention	0
1230	1.41184245569296	4.34182768561709	25	intervention	0
1231	1.39716729956445	4.26086140805656	25	intervention	0
1232	1.33665518579851	4.28575676038169	25	intervention	1
1233	1.21768607241241	4.40616380699757	25	intervention	0
1234	1.22054183151188	4.33141239740345	25	intervention	0
1235	1.24322747877122	4.27563897847179	25	intervention	0
1236	1.22286054741848	4.25151152663998	25	intervention	0
1237	1.25004271237444	4.20240804625983	25	intervention	0
1238	1.18911347018061	4.23138978813505	25	intervention	1
1239	1.10861521134157	4.3186865971527	25	intervention	1
1240	1.05115803376821	4.36336244242804	25	intervention	1
1241	1.02493913056414	4.40480071520211	25	intervention	0
1242	1.03348938635898	4.40749648271925	25	intervention	0
1243	1.05154040932464	4.4408296224796	25	intervention	0
1244	1.02415509905542	4.48760732266808	25	intervention	0
1245	1.11182321595247	4.58310088050627	25	intervention	0
1246	1.14138004936234	4.69184053067198	25	intervention	0
1247	1.20016536806676	4.6041822913752	25	intervention	0
1248	1.26528531145618	4.58160165791537	25	intervention	0
1249	1.25980678981581	4.49650762051891	25	intervention	0
1250	1.34538315274538	4.49799667726851	25	intervention	1
1251	1.34759729830897	4.46130305860058	26	intervention	1
1252	1.33721118338535	4.44185615086178	26	intervention	0
1253	1.3817316874787	4.46446195105731	26	intervention	0
1254	1.40840898732153	4.45346196849705	26	intervention	1
1255	1.44269303313625	4.41783093071914	26	intervention	0
1256	1.43562178292488	4.52764485396128	26	intervention	0
1257	1.4262472917316	4.55696021254583	26	intervention	0
1258	1.50473821809015	4.54908416440412	26	intervention	0
1259	1.5513481071928	4.5234979468889	26	intervention	0
1260	1.67592065786084	4.52711529247744	26	intervention	0
1261	1.70030409376062	4.54671738242946	26	intervention	1
1262	1.75865686628133	4.53525019332997	26	intervention	0
1263	1.78187387865889	4.57522734151417	26	intervention	0
1264	1.63299090746862	4.664177928801	26	intervention	1
1265	1.61552127572038	4.69747193596233	26	intervention	0
1266	1.66683303636025	4.68009198728972	26	intervention	0
1267	1.70102891823402	4.79127886993253	26	intervention	1
1268	1.74363093876722	4.91603611299667	26	intervention	1
1269	1.6738050464644	4.83519459773911	26	intervention	0
1270	1.52283351380704	4.83105105440037	26	intervention	0
1271	1.34233338927747	4.68035303805823	26	intervention	0
1272	1.3247153366243	4.68630042582112	26	intervention	0
1273	1.32839711082717	4.66302998645823	26	intervention	0
1274	1.32071840653702	4.61304926291305	26	intervention	0
1275	1.31450860492138	4.64664674585915	26	intervention	0
1276	1.26968470453045	4.68850689964742	26	intervention	0
1277	1.21666829004226	4.75273760181125	26	intervention	0
1278	1.2799097468624	4.85325178735569	26	intervention	0
1279	1.27175329576212	4.85413577446346	26	intervention	0
1280	1.15591696628023	4.8243890235311	26	intervention	0
1281	1.02504680110831	4.91168009383143	26	intervention	1
1282	0.993078679364183	4.8865455205065	26	intervention	0
1283	0.990947014368074	4.93783023621103	26	intervention	0
1284	0.837194043665785	4.96856662912045	26	intervention	1
1285	0.777792761304027	4.88034604155894	26	intervention	0
1286	0.873196262298093	4.83852709110123	26	intervention	0
1287	0.789892366956878	4.75317666017733	26	intervention	0
1288	0.858114768271989	4.73580488477578	26	intervention	0
1289	0.84905869219004	4.70353227993849	26	intervention	1
1290	0.842688404227227	4.6813998044112	26	intervention	0
1291	0.943243915583815	4.66415429278684	26	intervention	1
1292	0.863039042532027	4.59019871740637	26	intervention	0
1293	0.823304981981173	4.59374656958152	26	intervention	0
1294	0.826378450725841	4.48000680936305	26	intervention	0
1295	0.888358365202831	4.48603768997073	26	intervention	1
1296	0.934023694758271	4.4357860780897	26	intervention	0
1297	0.839542642669478	4.34903859571381	26	intervention	0
1298	0.910549871192631	4.35018021805865	26	intervention	0
1299	0.946613593075631	4.35651755417484	26	intervention	0
1300	0.986002778661068	4.32189247399006	26	intervention	0
1301	1.1188574512297	4.15318955947887	27	control	0
1302	1.09003732473647	4.13186746331907	27	control	0
1303	1.08282151584086	4.15518331397862	27	control	1
1304	1.02260151208039	4.19320509243628	27	control	1
1305	0.979860124079555	4.15885759160262	27	control	1
1306	0.968373305976982	4.18093479225472	27	control	0
1307	0.886774798616771	4.21760602535254	27	control	0
1308	0.932372428106684	4.17328221943185	27	control	0
1309	0.931245310333512	4.14951282746704	27	control	0
1310	0.963291620668032	4.06742172210475	27	control	0
1311	0.977662611943383	4.06957407916333	27	control	1
1312	0.977071369170411	4.04814541784753	27	control	0
1313	0.97783382890786	4.01034742047837	27	control	0
1314	0.994190840825912	3.98846756557057	27	control	0
1315	1.01638369151052	3.9968699827058	27	control	0
1316	1.06072921979662	4.02804799756277	27	control	1
1317	1.06848044584679	4.03291060312519	27	control	1
1318	1.12280926284705	4.0279888088377	27	control	1
1319	1.01162809271289	3.95392073191349	27	control	0
1320	1.02677772158132	3.94143420105256	27	control	0
1321	1.05403535004803	3.93614683741653	27	control	1
1322	1.04397380790743	3.83706990216867	27	control	0
1323	0.929640911539322	3.91779957049141	27	control	0
1324	0.905557276888646	3.91548630825112	27	control	1
1325	0.91903781364157	3.82797372277063	27	control	0
1326	0.954650955043375	3.85056017783862	27	control	1
1327	0.960811446346896	3.84996253797558	27	control	1
1328	0.97987137210025	3.79107603662281	27	control	1
1329	0.964272331162597	3.76288409684546	27	control	1
1330	0.920209720674666	3.74885636851299	27	control	0
1331	0.870774353081004	3.76502574034423	27	control	1
1332	0.914511924711993	3.79404406892668	27	control	1
1333	0.881502600187191	3.81954087363286	27	control	1
1334	0.86911011968585	3.82072374331431	27	control	0
1335	0.75856268603741	3.86780865958868	27	control	0
1336	0.750866057224887	3.84657152798678	27	control	1
1337	0.71224792418656	3.82000191214458	27	control	1
1338	0.707103574272861	3.82775572714278	27	control	0
1339	0.720126506896459	3.86337430491919	27	control	0
1340	0.727531992923391	3.87587201717133	27	control	1
1341	0.725570022505972	3.88354044922833	27	control	1
1342	0.706952940145655	3.91986659812929	27	control	0
1343	0.752813146491118	3.89405800851378	27	control	0
1344	0.774999565680884	3.94633346068407	27	control	1
1345	0.764587538363192	3.99753389235298	27	control	1
1346	0.843649538140451	3.90521258356977	27	control	1
1347	0.88972960447938	3.94522429991433	27	control	0
1348	0.864139833705565	3.9677305402457	27	control	0
1349	0.864538851030174	4.01116233398886	27	control	1
1350	0.861941888601201	4.02659647916759	27	control	0
1351	0.910181696476497	4.02535054019577	28	intervention	1
1352	0.881261463427661	4.05933648047295	28	intervention	1
1353	0.844075408788288	4.05451996053734	28	intervention	0
1354	0.821900701227839	4.13471339644633	28	intervention	1
1355	0.788128358576513	4.07521719862011	28	intervention	1
1356	0.766527238979608	4.0948170130376	28	intervention	0
1357	0.748811011534003	4.08235178385523	28	intervention	1
1358	0.741649826482864	4.16109590670612	28	intervention	0
1359	0.794645464721435	4.21698334052698	28	intervention	0
1360	0.679071334209098	4.16857306075967	28	intervention	0
1361	0.612003466426371	4.16962379424487	28	intervention	0
1362	0.664181776880566	4.05748826136705	28	intervention	0
1363	0.699075021886172	4.01527303160834	28	intervention	0
1364	0.631968838269643	4.01807255565333	28	intervention	0
1365	0.544469903052592	4.0901334876898	28	intervention	0
1366	0.482686688177598	4.1061478516502	28	intervention	1
1367	0.499653941296622	4.15061177809921	28	intervention	0
1368	0.497595858347397	4.19471550730568	28	intervention	0
1369	0.553984586541514	4.22997693526807	28	intervention	0
1370	0.538719789923461	4.27843096650368	28	intervention	0
1371	0.651873413276337	4.33248035928921	28	intervention	0
1372	0.649476590244639	4.41406946712321	28	intervention	1
1373	0.667750947450426	4.48266558382676	28	intervention	0
1374	0.646637381159514	4.74615477496551	28	intervention	0
1375	0.545241957209005	4.86342699450932	28	intervention	0
1376	0.472595305162615	4.92350061329227	28	intervention	0
1377	0.467636881435846	4.83933478442678	28	intervention	0
1378	0.275074483827054	4.82284922729598	28	intervention	0
1379	0.231426551682256	4.84785139268005	28	intervention	1
1380	0.231690492330631	4.89675179858505	28	intervention	1
1381	0.230307340051202	4.90022787107073	28	intervention	0
1382	0.00717155844991652	4.99610796447568	28	intervention	0
1383	0.0218898790737628	4.98292093267989	28	intervention	0
1384	0.165974920824972	4.79406873935951	28	intervention	1
1385	0.179879502925576	4.60517655085649	28	intervention	0
1386	0.381170173266261	4.667016221306	28	intervention	0
1387	0.467707383485129	4.65214297119881	28	intervention	0
1388	0.46216467200937	4.47775686551776	28	intervention	0
1389	0.425759114384901	4.35524580425873	28	intervention	1
1390	0.145616056684537	4.33657114827224	28	intervention	0
1391	0.0762099747357726	4.19392687018797	28	intervention	1
1392	0.302458584997788	4.17667409028449	28	intervention	0
1393	0.253891830198512	4.16027132839537	28	intervention	0
1394	0.142457192648478	4.04060162354892	28	intervention	0
1395	0.00621673421330066	4.01305865105163	28	intervention	1
1396	0.0410190066782888	3.93152578394255	28	intervention	0
1397	0.125990505837704	3.95874616110528	28	intervention	1
1398	0.236887046867279	3.99016936006441	28	intervention	0
1399	0.232851130470529	3.92328700902528	28	intervention	0
1400	0.289917847350283	3.8584405532378	28	intervention	0
1401	0.345690228340537	3.9216744498953	29	intervention	0
1402	0.383444606033074	3.87591517246211	29	intervention	1
1403	0.405497487026406	3.8642763820756	29	intervention	1
1404	0.397797795877982	3.85471023600214	29	intervention	0
1405	0.364778979835142	3.79993102135709	29	intervention	0
1406	0.317923766078272	3.82779414137138	29	intervention	1
1407	0.297541526899978	3.75935780856174	29	intervention	1
1408	0.293440263150043	3.74985770279974	29	intervention	1
1409	0.284376833092782	3.75209850251929	29	intervention	0
1410	0.269793388293725	3.75685869767851	29	intervention	0
1411	0.259790595022779	3.75206654759848	29	intervention	0
1412	0.249323443511051	3.78928945095257	29	intervention	0
1413	0.216829482324763	3.79808933529298	29	intervention	0
1414	0.241303603717694	3.80896566477919	29	intervention	0
1415	0.252336722332969	3.82790065849821	29	intervention	1
1416	0.220964878822406	3.84081669845564	29	intervention	0
1417	0.10257933244996	3.82694724196595	29	intervention	0
1418	0.055351772289461	3.82166827549701	29	intervention	0
1419	0.0521153543063765	3.67576623960946	29	intervention	0
1420	0.0688564100064799	3.62725968519711	29	intervention	0
1421	0.201075394738118	3.71954213002749	29	intervention	1
1422	0.197250563164398	3.70529884841066	29	intervention	0
1423	0.183835710974348	3.67394596066095	29	intervention	1
1424	0.172335962740746	3.65866072599619	29	intervention	0
1425	0.155611080268357	3.5577218841287	29	intervention	0
1426	0.115985418334976	3.57748481892438	29	intervention	1
1427	0.113910624007176	3.5712043391715	29	intervention	0
1428	0.0562874606124882	3.53448955148708	29	intervention	0
1429	0.0455152390698447	3.51734090686643	29	intervention	0
1430	0.161099051491575	3.4598643010385	29	intervention	0
1431	0.161545164816094	3.49576019885991	29	intervention	0
1432	0.169453045590747	3.53998961201439	29	intervention	0
1433	0.246965215153402	3.55383739979249	29	intervention	0
1434	0.251359214476334	3.52849879670332	29	intervention	0
1435	0.277588548257455	3.52515678931518	29	intervention	0
1436	0.277459938711511	3.50172577213135	29	intervention	1
1437	0.241791614398349	3.47629706854339	29	intervention	0
1438	0.236513276390838	3.45509662467977	29	intervention	1
1439	0.259678379125025	3.40183755782848	29	intervention	1
1440	0.179976830267582	3.37066466394829	29	intervention	0
1441	0.0994083094002967	3.38076393864753	29	intervention	0
1442	0.0442337766569036	3.31160708924022	29	intervention	0
1443	0.0203515042599024	3.27488119839644	29	intervention	1
1444	0.243178574588972	3.14251180388764	29	intervention	0
1445	0.265638171656773	3.16331119536245	29	intervention	1
1446	0.290434952318942	3.14214947896517	29	intervention	0
1447	0.349488698759148	3.11139003095482	29	intervention	1
1448	0.399410860379947	3.19949007422642	29	intervention	0
1449	0.306641809456026	3.27065426374393	29	intervention	1
1450	0.364153684512186	3.29632897639176	29	intervention	0
1451	0.350277857026918	3.31997038243487	30	control	0
1452	0.386045609481292	3.3769320195638	30	control	1
1453	0.416800575523412	3.3139960455239	30	control	0
1454	0.473569481770946	3.24054760152757	30	control	0
1455	0.462330100332751	3.21509453197523	30	control	0
1456	0.512153669533552	3.21238536181686	30	control	0
1457	0.571698229886093	3.24593419824637	30	control	0
1458	0.572652603108774	3.27813435602127	30	control	0
1459	0.563227583914511	3.30750410741565	30	control	1
1460	0.554113215147417	3.37205652621347	30	control	0
1461	0.571219190753725	3.37216478248518	30	control	0
1462	0.61439457835528	3.35314060736122	30	control	1
1463	0.593903811590202	3.37405791729201	30	control	0
1464	0.563219230374986	3.44614323558012	30	control	1
1465	0.56463076509804	3.45404186745075	30	control	0
1466	0.544248637884175	3.43687059608008	30	control	1
1467	0.44511186559747	3.40724293845131	30	control	1
1468	0.457059200421038	3.51813674794617	30	control	0
1469	0.431599139072956	3.52362632425532	30	control	0
1470	0.431017843371617	3.49160799992106	30	control	0
1471	0.399895895847172	3.49812389465456	30	control	0
1472	0.378058054965894	3.4889073347076	30	control	1
1473	0.375668318371677	3.45727142298189	30	control	0
1474	0.344910743906693	3.44114718539388	30	control	1
1475	0.349295390975942	3.42126445551049	30	control	1
1476	0.322521452969575	3.43304277449915	30	control	1
1477	0.301824386350961	3.48033835499856	30	control	0
1478	0.295153398215149	3.49260922743525	30	control	0
1479	0.30648064036871	3.51590319654793	30	control	1
1480	0.299235563323709	3.54710293740414	30	control	1
1481	0.279185609296219	3.59905519546771	30	control	0
1482	0.314531712624407	3.55107021365567	30	control	0
1483	0.354895463001984	3.54799206996492	30	control	0
1484	0.345278079314933	3.58085016546939	30	control	1
1485	0.360715699130834	3.61118684279617	30	control	0
1486	0.374990029477958	3.63664673236694	30	control	1
1487	0.388781139718175	3.692166975601	30	control	0
1488	0.401898808864704	3.68894692744423	30	control	0
1489	0.432785253544393	3.70369278806834	30	control	0
1490	0.418716753296735	3.62564710131696	30	control	0
1491	0.438479487845192	3.56598920038384	30	control	0
1492	0.493521892683358	3.60616942064475	30	control	0
1493	0.494163820565255	3.60769362557464	30	control	1
1494	0.489242105129998	3.61720901064293	30	control	1
1495	0.507996049197059	3.65995217382172	30	control	0
1496	0.543544520918807	3.62606627841677	30	control	0
1497	0.52001642313674	3.52552697509621	30	control	0
1498	0.602070884374805	3.50829774102578	30	control	0
1499	0.643009259656094	3.47037618184285	30	control	0
1500	0.679227040106483	3.44338592424504	30	control	0
1501	0.689020853080325	3.51774073124589	31	intervention	0
1502	0.639605050046804	3.53088222604018	31	intervention	1
1503	0.633232004250988	3.5275055122378	31	intervention	0
1504	0.600577449450211	3.60729072531196	31	intervention	0
1505	0.620476788692279	3.67843768658273	31	intervention	1
1506	0.58519598125525	3.67386288802108	31	intervention	0
1507	0.552264946367822	3.68411524899928	31	intervention	1
1508	0.511620276977862	3.75554740570094	31	intervention	0
1509	0.50248777734349	3.74553434338968	31	intervention	1
1510	0.502180493448701	3.74167728471282	31	intervention	0
1511	0.493199141949506	3.71877676117399	31	intervention	1
1512	0.475207759336952	3.71021447946555	31	intervention	0
1513	0.454682805589005	3.72884390033536	31	intervention	0
1514	0.473692795106072	3.78006990295524	31	intervention	1
1515	0.425541390170653	3.79350278990802	31	intervention	0
1516	0.468091237486008	3.81362668735047	31	intervention	0
1517	0.490763392539125	3.80953438203922	31	intervention	0
1518	0.50665956187194	3.89710004559158	31	intervention	0
1519	0.489140180514639	3.9384653894758	31	intervention	0
1520	0.475206398699864	3.97692298217118	31	intervention	0
1521	0.468707829093276	4.0039632011402	31	intervention	0
1522	0.53664159633609	4.00910629294522	31	intervention	1
1523	0.51211951461337	3.98319514049245	31	intervention	1
1524	0.509493838982908	3.90443857323149	31	intervention	1
1525	0.537779811443209	3.82203341094428	31	intervention	1
1526	0.535669931439193	3.81716141294981	31	intervention	1
1527	0.552847329463951	3.80449609212347	31	intervention	0
1528	0.574241886406014	3.77961720061481	31	intervention	1
1529	0.567756862642943	3.82679518213403	31	intervention	1
1530	0.589713172881203	3.82251841887753	31	intervention	0
1531	0.585894726480413	3.83489630042676	31	intervention	0
1532	0.592045120357804	3.8947084878296	31	intervention	0
1533	0.613917406871805	3.90621792826142	31	intervention	0
1534	0.631945650751159	3.87609572169676	31	intervention	1
1535	0.636052939664634	3.84693602583852	31	intervention	0
1536	0.62399700986621	3.7654167980815	31	intervention	0
1537	0.66405418824537	3.78441129486457	31	intervention	1
1538	0.672495987045287	3.7865628619984	31	intervention	1
1539	0.693724623257493	3.78263009328012	31	intervention	1
1540	0.714740188026707	3.77869716399918	31	intervention	1
1541	0.707463753114703	3.76738763473273	31	intervention	1
1542	0.708572034772772	3.71734321500957	31	intervention	0
1543	0.737421674023203	3.73056899190638	31	intervention	0
1544	0.768575147918611	3.710852210355	31	intervention	1
1545	0.76999919666431	3.70182512546438	31	intervention	0
1546	0.800781102817092	3.72673237897964	31	intervention	0
1547	0.820386319691752	3.71695454303287	31	intervention	1
1548	0.827989045454172	3.65957962271085	31	intervention	0
1549	0.820203426063042	3.65541471617868	31	intervention	0
1550	0.756683495395572	3.65727338313406	31	intervention	1
1551	0.734509705311036	3.64241428845302	32	control	0
1552	0.731310239266848	3.64488830697536	32	control	0
1553	0.711583000152192	3.63921309795662	32	control	1
1554	0.720392093675758	3.60433940672413	32	control	1
1555	0.717595111589359	3.59942511629795	32	control	0
1556	0.697374482281476	3.59940290801217	32	control	0
1557	0.680900553754941	3.59542963963901	32	control	1
1558	0.68350598438602	3.56270294416698	32	control	0
1559	0.728848749239684	3.54063988873674	32	control	0
1560	0.747491550264542	3.48029679556473	32	control	0
1561	0.756770936569833	3.50777155305224	32	control	1
1562	0.760290626240651	3.52643565318808	32	control	1
1563	0.80691512884125	3.5367491074206	32	control	1
1564	0.81986569308709	3.55535894854375	32	control	0
1565	0.851092816141069	3.56056305763699	32	control	1
1566	0.833059814374209	3.59734882334594	32	control	0
1567	0.848150127572015	3.6396829463189	32	control	0
1568	0.883517824325097	3.63738061872862	32	control	1
1569	0.940752367904962	3.64586798853464	32	control	1
1570	0.989419679727338	3.65505160739763	32	control	0
1571	1.02318640812762	3.7426964996613	32	control	0
1572	1.09958343393749	3.67317493433835	32	control	1
1573	1.06998074189773	3.63557319082534	32	control	1
1574	1.01920820235029	3.6191611688199	32	control	0
1575	1.01459453150626	3.53538098270511	32	control	1
1576	1.07690348475525	3.58123042394772	32	control	1
1577	1.09679752385515	3.57408928439579	32	control	1
1578	1.12798740692956	3.48470303895705	32	control	0
1579	1.18337241827742	3.47771704967425	32	control	0
1580	1.23648417792614	3.39642459890136	32	control	0
1581	1.13170175518728	3.3543805185287	32	control	1
1582	1.07514035228272	3.38159793683667	32	control	0
1583	1.03443177631863	3.42743759320212	32	control	1
1584	1.04569150905146	3.45808882542211	32	control	1
1585	1.01960522874014	3.50478721446761	32	control	1
1586	1.00790768122522	3.49966289301711	32	control	1
1587	0.988508493718482	3.50057877249732	32	control	0
1588	0.957094276642303	3.48242382439137	32	control	0
1589	0.944300029472779	3.42126238981837	32	control	0
1590	0.894826830698904	3.44338696013035	32	control	0
1591	0.841130034654714	3.42040591750056	32	control	0
1592	0.851856763062822	3.32015094992067	32	control	0
1593	0.889112555218645	3.30997700264974	32	control	1
1594	0.908637055758205	3.29887335061686	32	control	0
1595	0.861538754985771	3.21939671788029	32	control	0
1596	0.845975281945285	3.15890446347594	32	control	0
1597	0.842191106209823	3.14541428562606	32	control	1
1598	0.749287183155252	3.15651604296037	32	control	0
1599	0.7498555465057	3.24254145366529	32	control	0
1600	0.805543949086548	3.25367738359188	32	control	1
1601	0.806692468457072	3.28081635228568	33	intervention	1
1602	0.739638923519143	3.29685357584632	33	intervention	1
1603	0.717499257253593	3.33124664816159	33	intervention	1
1604	0.683984873685711	3.25405635073368	33	intervention	1
1605	0.618324160646051	3.27813160137492	33	intervention	1
1606	0.588350460918581	3.19021438565747	33	intervention	1
1607	0.605708580186708	3.16924340345209	33	intervention	1
1608	0.58421079062469	3.13247445436795	33	intervention	0
1609	0.681498199671922	3.05710957832889	33	intervention	1
1610	0.695205953902003	3.06627763694084	33	intervention	1
1611	0.72031444307104	3.02611265065467	33	intervention	0
1612	0.777544598550364	3.07454366811606	33	intervention	1
1613	0.825733535804695	2.92627265287649	33	intervention	1
1614	0.914847950959957	2.84455216832619	33	intervention	0
1615	0.860401666439052	2.83008132227131	33	intervention	0
1616	0.691307025511806	2.86381552470687	33	intervention	0
1617	0.676106088046118	2.82820956348217	33	intervention	0
1618	0.661440727973227	2.84744179818343	33	intervention	0
1619	0.487253204841145	3.08169316319491	33	intervention	0
1620	0.45188027661021	3.11775292546286	33	intervention	0
1621	0.444599775218271	3.08600603255198	33	intervention	1
1622	0.457073638713954	2.89888949813995	33	intervention	1
1623	0.337459078861743	2.79764504628904	33	intervention	0
1624	0.0836233721919154	2.78115907242269	33	intervention	0
1625	0.0346698170370853	2.47863708457896	33	intervention	1
1626	0.11314979983884	2.51246707341962	33	intervention	0
1627	0.165313435819645	2.55740365612793	33	intervention	0
1628	0.279552957577345	2.69228563909873	33	intervention	0
1629	0.536817340770758	2.7486526935555	33	intervention	0
1630	0.556523274457457	2.6399298525243	33	intervention	0
1631	0.603537123523651	2.67072058696179	33	intervention	0
1632	0.70067640121764	2.61349829679523	33	intervention	0
1633	0.688660363631736	2.41377329601382	33	intervention	0
1634	0.532019927020161	2.33592844470729	33	intervention	0
1635	0.482009552952308	2.28464104778475	33	intervention	1
1636	0.496924696189013	2.27062500782392	33	intervention	0
1637	0.625913237435438	2.30885589613926	33	intervention	1
1638	0.692095401871657	2.27504539500047	33	intervention	0
1639	0.689291865594459	2.21082431755559	33	intervention	0
1640	0.687962219643021	2.14381762680295	33	intervention	0
1641	0.753705579446969	2.17886708418856	33	intervention	0
1642	0.785369116571299	2.17756180903625	33	intervention	0
1643	0.80172835895395	2.19183764851343	33	intervention	0
1644	0.845313320987604	2.26239922672335	33	intervention	0
1645	0.753210583381859	2.3453061026938	33	intervention	0
1646	0.727615670105439	2.34685132846751	33	intervention	0
1647	0.7718583585619	2.48654100324577	33	intervention	0
1648	0.789371745321662	2.66968498070112	33	intervention	0
1649	0.752473553269182	2.7023256555253	33	intervention	0
1650	0.784144620216151	2.71546820646166	33	intervention	1
1651	0.80662678470446	2.68829376666306	34	control	0
1652	0.839481671904813	2.66852091866944	34	control	0
1653	1.03249154138344	2.59974285737643	34	control	0
1654	0.949361149684687	2.55809026841425	34	control	0
1655	0.895881721415503	2.51923920614848	34	control	1
1656	0.961780022832713	2.37801841249835	34	control	0
1657	0.99539583246496	2.38338986824396	34	control	1
1658	1.15708723436514	2.06172717828054	34	control	0
1659	1.14629646282981	2.22505414390433	34	control	0
1660	1.15602244840319	2.55356897162115	34	control	1
1661	1.05974280983872	2.82774776660629	34	control	0
1662	1.1265649218548	2.72035225004607	34	control	0
1663	1.16610626125988	2.60932488488927	34	control	0
1664	1.21949074905301	2.51825049680281	34	control	1
1665	1.31769266786722	2.38916937323798	34	control	1
1666	1.33034908518095	2.3140457360636	34	control	0
1667	1.43532303631752	2.41518353725049	34	control	1
1668	1.5038008729013	2.29931455225237	34	control	0
1669	1.54717115379063	2.31415167825123	34	control	1
1670	1.64114378817349	2.25120980819959	34	control	0
1671	1.64085680045506	2.06409191062971	34	control	0
1672	1.52327471155815	2.02774818861095	34	control	1
1673	1.33373051483372	1.90761122909781	34	control	1
1674	1.48038537065593	1.8764029228757	34	control	0
1675	1.46746893913211	1.81763437583161	34	control	0
1676	1.55704296522792	1.7684248254206	34	control	0
1677	1.58512757620154	1.78314674771068	34	control	0
1678	1.55748317804536	1.60778490383577	34	control	1
1679	1.5367992533522	1.55696514880726	34	control	1
1680	1.49803221815234	1.66861575765902	34	control	1
1681	1.49037629545496	1.73170455141783	34	control	0
1682	1.39132843507612	1.78294630863088	34	control	1
1683	1.32520752487406	1.68809426822667	34	control	1
1684	1.22286582685343	1.70506810077516	34	control	0
1685	1.36428021100735	1.54796795233046	34	control	0
1686	1.3562215476098	1.46444417083423	34	control	0
1687	1.27153185807062	1.45561502406129	34	control	0
1688	1.2395561767767	1.50400109372088	34	control	0
1689	1.1533713965143	1.37855009156527	34	control	1
1690	1.13563249577418	1.45541696197195	34	control	0
1691	1.08578797479244	1.44353054127927	34	control	0
1692	1.06309635968639	1.54021732401948	34	control	0
1693	1.09469150980792	1.54940081665432	34	control	0
1694	1.02698564518425	1.66058836686327	34	control	1
1695	0.951712506211119	1.71857429103658	34	control	0
1696	0.945818318315686	1.58615092682456	34	control	1
1697	1.01875755105179	1.50388294501389	34	control	1
1698	1.02889539022343	1.39521681145416	34	control	0
1699	0.973800163726968	1.44977037604472	34	control	0
1700	0.949233083851755	1.46860945019782	34	control	0
1701	0.87836971817155	1.4497440148675	35	control	0
1702	0.869591415110255	1.50100787000126	35	control	0
1703	0.858406063629484	1.48851930209064	35	control	0
1704	0.801280848303986	1.50434153228653	35	control	0
1705	0.768039580051808	1.54045422344298	35	control	0
1706	0.767605394798811	1.57820403253874	35	control	0
1707	0.72090172263632	1.64101035483068	35	control	0
1708	0.705424581858262	1.45315151012567	35	control	0
1709	0.66363117045879	1.3660672821105	35	control	0
1710	0.619437064696319	1.31199380263707	35	control	0
1711	0.632334134370768	1.3089950868385	35	control	0
1712	0.777627797585792	1.29141693057125	35	control	0
1713	0.83103115528155	1.36404980156745	35	control	1
1714	0.857683146308163	1.14475978312462	35	control	0
1715	0.931996800914632	1.17459533941616	35	control	0
1716	0.950472743973783	1.17240979923674	35	control	0
1717	0.947311774627587	1.18221597919059	35	control	1
1718	0.93868914647164	1.21865350930708	35	control	0
1719	0.94328994290442	1.31164643065617	35	control	0
1720	1.00721616579184	1.26787012816644	35	control	1
1721	1.04251660840881	1.22672817626487	35	control	0
1722	1.04839240048522	1.20068233759825	35	control	0
1723	1.16194846408526	1.25657066241654	35	control	0
1724	1.14277172043237	1.16980274516773	35	control	0
1725	1.2533447496067	1.06266429396501	35	control	1
1726	1.28163673765332	1.04545031721761	35	control	0
1727	1.03261724189011	1.02255449631811	35	control	1
1728	1.0426483006504	1.0369250508382	35	control	1
1729	1.04415304689893	1.04217664225959	35	control	1
1730	0.99231786827988	1.16835405207319	35	control	1
1731	0.941233957882539	1.06194862148146	35	control	0
1732	0.927886275828318	1.01849204433365	35	control	0
1733	0.825340855586129	0.985905320152055	35	control	0
1734	0.828210683578666	0.966893125185283	35	control	1
1735	0.835002684049253	0.946914444360968	35	control	0
1736	0.884985266216075	0.96121659191276	35	control	1
1737	0.904448616521476	0.951374484908988	35	control	1
1738	1.01290800601236	0.918012215405717	35	control	1
1739	1.09916623192634	0.793084069909769	35	control	0
1740	0.960036099715411	0.874416324728445	35	control	0
1741	0.906079811065348	0.88303489025779	35	control	1
1742	0.817117044897256	0.877760311512179	35	control	0
1743	0.829000969607161	0.91430601773131	35	control	0
1744	0.774242858583137	0.925786498917245	35	control	0
1745	0.74693289969995	0.920958157490287	35	control	0
1746	0.698296007893318	0.90766991238857	35	control	1
1747	0.621321173721301	0.92441510609695	35	control	0
1748	0.566633636230955	0.859623668856609	35	control	0
1749	0.539205691361864	0.752413097846698	35	control	0
1750	0.476913960960613	0.760439905863845	35	control	0
1751	0.358164716607596	0.831196908500073	36	control	0
1752	0.405588217450556	0.870079581995095	36	control	0
1753	0.467933602138537	0.822904302502869	36	control	0
1754	0.510305399646597	0.884332694034074	36	control	0
1755	0.505439445732968	0.932376048767405	36	control	0
1756	0.500382104629987	1.0301716342758	36	control	0
1757	0.572590953183688	0.971275294855392	36	control	0
1758	0.576766746331155	1.00745828017381	36	control	0
1759	0.587472940801669	1.0277007782684	36	control	1
1760	0.664635081132663	0.982440906406055	36	control	0
1761	0.679116040142758	1.00759191035142	36	control	1
1762	0.675098441419541	1.05398470296885	36	control	1
1763	0.692714356599162	1.13057612133083	36	control	0
1764	0.732685717912055	1.16708425458503	36	control	1
1765	0.703597303167713	1.17025121741524	36	control	0
1766	0.612513462338535	1.21149601192616	36	control	1
1767	0.496604723925693	1.11079094102683	36	control	0
1768	0.464587071470588	1.1846779917803	36	control	1
1769	0.459099543495005	1.21655671576861	36	control	1
1770	0.535528713921817	1.28568372849514	36	control	0
1771	0.467528588138503	1.29337274365898	36	control	1
1772	0.374160738229591	1.43235164873621	36	control	0
1773	0.378949516526742	1.47873248266943	36	control	0
1774	0.334943269282212	1.50644321989304	36	control	0
1775	0.32885215308275	1.59855561340384	36	control	1
1776	0.41299472655497	1.57348231909718	36	control	0
1777	0.533351969543338	1.60722801830381	36	control	0
1778	0.454809612913557	1.66939687861471	36	control	0
1779	0.432941211405875	1.71607547268329	36	control	1
1780	0.408111365477299	1.71531301823861	36	control	0
1781	0.415166914956424	1.74483331376513	36	control	1
1782	0.385114348715278	1.80107257508499	36	control	1
1783	0.445062768020816	1.81402111471771	36	control	0
1784	0.561636260655531	1.75115177176849	36	control	0
1785	0.591190958880856	1.69142719577159	36	control	1
1786	0.656181577713811	1.77788208714336	36	control	0
1787	0.57195602226078	1.97514383998842	36	control	0
1788	0.656696655802929	2.04969886302918	36	control	1
1789	0.562541788258268	2.06677001631238	36	control	0
1790	0.516350853677827	2.11570773940333	36	control	0
1791	0.480369495374679	1.97736347534812	36	control	1
1792	0.402637793720113	1.89804469471841	36	control	0
1793	0.35264358831325	1.93210384779777	36	control	0
1794	0.30527120041781	1.95264827008713	36	control	0
1795	0.384184634625573	2.00995363330894	36	control	1
1796	0.329887065258218	2.07590170970744	36	control	1
1797	0.239805979376569	2.03753779462296	36	control	0
1798	0.229124827967396	2.00497633960632	36	control	0
1799	0.112047703312231	1.99381984231494	36	control	1
1800	0.135104240851435	2.1034403581708	36	control	0
1801	0.178788413251732	2.21043532441048	37	control	1
1802	0.0946702905795971	2.34569003544783	37	control	0
1803	0.0566930213125884	2.31366848863184	37	control	0
1804	0.0443959818523053	2.23518088883373	37	control	0
1805	0.000490131847676933	2.00907107923565	37	control	0
1806	0.00523724900704109	1.93362255493325	37	control	0
1807	0.0855987175926897	1.85289996704328	37	control	1
1808	0.0982483806010184	1.84137299565924	37	control	0
1809	0.181981788400871	1.90713843567576	37	control	0
1810	0.210989143324998	1.85335918201576	37	control	0
1811	0.333626646787796	1.84250042769288	37	control	0
1812	0.325250019264721	1.67232406433544	37	control	1
1813	0.240743260503717	1.6795613018521	37	control	0
1814	0.251569196399644	1.5627953777012	37	control	0
1815	0.259486378493645	1.52365026737798	37	control	0
1816	0.207118907643002	1.52586867671595	37	control	0
1817	0.0193712529664234	1.57878147320504	37	control	1
1818	0.049183901240249	1.3081664684939	37	control	1
1819	0.0565399551932045	1.31573939023256	37	control	0
1820	0.186217353641884	1.37833445725686	37	control	0
1821	0.254561419903796	1.41971927090124	37	control	1
1822	0.223387762062472	1.32520832956505	37	control	1
1823	0.189473934644789	1.33108337949631	37	control	0
1824	0.187015896908401	1.31300768997154	37	control	0
1825	0.157323623292181	1.15768770350722	37	control	0
1826	0.00954754297133123	1.2115381658227	37	control	0
1827	0.084772065616845	1.12781058157703	37	control	0
1828	0.0784011691121762	1.12258433938405	37	control	0
1829	0.0824906548123479	1.1004086777375	37	control	0
1830	0.128203915409705	1.10565044752938	37	control	0
1831	0.18715498139109	1.06541296979432	37	control	0
1832	0.226701416898586	1.05083736446885	37	control	1
1833	0.268794086370468	1.03192846332576	37	control	0
1834	0.264232391759939	1.0618504792488	37	control	0
1835	0.292710229778339	1.05910230804471	37	control	0
1836	0.310946967467634	1.08379660390995	37	control	0
1837	0.352434086794769	1.08988997098748	37	control	0
1838	0.382316460685164	1.1449879355559	37	control	0
1839	0.388985374318718	1.08962530275835	37	control	0
1840	0.380373645261663	1.07471383111742	37	control	0
1841	0.427029168242768	1.0200303901017	37	control	0
1842	0.448021679041683	0.979212587235086	37	control	1
1843	0.401474841327492	0.977578116238356	37	control	0
1844	0.361179473162225	1.02341615539597	37	control	0
1845	0.308820577438835	0.939144712299169	37	control	0
1846	0.265291018269311	0.977258761300652	37	control	1
1847	0.211797913153292	0.975353762751291	37	control	0
1848	0.171959766220794	0.985922152325757	37	control	0
1849	0.177869865722383	1.00173822784898	37	control	1
1850	0.178541463355292	1.00791767071745	37	control	0
1851	0.121212799565625	1.00192787917927	38	control	1
1852	0.0925826406264813	0.96019407136231	38	control	1
1853	0.0240598973055242	1.03157031623647	38	control	0
1854	0.0191318070582023	0.975072486031152	38	control	1
1855	0.00581454620338348	0.921192188930158	38	control	0
1856	0.0712445483396953	0.91939992082363	38	control	0
1857	0.0851252887144025	0.911322015570482	38	control	1
1858	0.116097264491144	0.823903216951532	38	control	0
1859	0.223073954258082	0.756526361628691	38	control	0
1860	0.222397271261434	0.723325723724479	38	control	0
1861	0.133784041270151	0.692833846880057	38	control	0
1862	0.0182937511313434	0.625314403222087	38	control	1
1863	0.0228670140888053	0.606443867273421	38	control	0
1864	0.0550257977802149	0.606265709503112	38	control	1
1865	0.0906464076138057	0.638200939899907	38	control	1
1866	0.107455807744983	0.628748974524954	38	control	0
1867	0.167831009645531	0.626159080560398	38	control	1
1868	0.167957470723394	0.575827053821117	38	control	0
1869	0.23394319944733	0.576695061408197	38	control	0
1870	0.285327850767859	0.526201077132454	38	control	1
1871	0.184178765485144	0.469743037476113	38	control	1
1872	0.164414547234938	0.438414986155621	38	control	1
1873	0.104116113915924	0.431325095466347	38	control	1
1874	0.0733778807976449	0.440056938445944	38	control	0
1875	0.131283212772851	0.362018666176554	38	control	0
1876	0.00205802448822588	0.286402342498608	38	control	0
1877	0.148072885930381	0.152961697373203	38	control	1
1878	0.140907932920624	0.209832261718328	38	control	0
1879	0.192090202700889	0.25569434601786	38	control	0
1880	0.247872428989642	0.361424652084207	38	control	1
1881	0.254077230668921	0.277397536089695	38	control	0
1882	0.289785280327565	0.227014881841086	38	control	0
1883	0.333746243394316	0.2565151868381	38	control	1
1884	0.357762863263808	0.134961025711199	38	control	1
1885	0.289935774290879	0.122678455897947	38	control	0
1886	0.259322935269961	0.0235742518916048	38	control	0
1887	0.317798235122581	0.024151607319458	38	control	1
1888	0.406212577513956	0.0493185872942262	38	control	0
1889	0.461001264154489	0.025159985459928	38	control	1
1890	0.474128683211997	0.0232525343716996	38	control	0
1891	0.505055526677428	0.0063762397502318	38	control	0
1892	0.504879631791	0.0453867576302212	38	control	1
1893	0.545555229136626	0.0363996626246654	38	control	0
1894	0.607846759210301	0.0695118460023482	38	control	1
1895	0.562436705512325	0.111784949805948	38	control	0
1896	0.439214927380874	0.160189089607445	38	control	0
1897	0.432686932948745	0.203753205181866	38	control	0
1898	0.544108683669001	0.272899656588747	38	control	0
1899	0.568307870862826	0.263525391549487	38	control	0
1900	0.610279165830576	0.242213311958225	38	control	1
1901	0.671161588532568	0.137659330611557	39	control	1
1902	0.681745854389825	0.168845774911922	39	control	1
1903	0.706526155338916	0.245906482788038	39	control	1
1904	0.714327101591927	0.261119557723239	39	control	0
1905	0.78474395006533	0.27355160784585	39	control	0
1906	0.778137277316124	0.326918973142009	39	control	0
1907	0.739193063170337	0.31460410850831	39	control	0
1908	0.671741924735421	0.27057524865351	39	control	0
1909	0.670368779907662	0.296352380305137	39	control	1
1910	0.558288747600975	0.530576632861257	39	control	0
1911	0.538957357859727	0.523019507684278	39	control	0
1912	0.538959995043034	0.541943599560594	39	control	0
1913	0.539550050896315	0.683091467760466	39	control	0
1914	0.716794743973734	0.571672729792464	39	control	0
1915	0.827804304299379	0.517071506213016	39	control	1
1916	0.892654847895742	0.533458566636294	39	control	1
1917	0.845089831748975	0.592182304933763	39	control	1
1918	0.89025724072154	0.676375431794945	39	control	0
1919	0.806047121062193	0.715363544391993	39	control	0
1920	0.889995179599282	0.743424549066892	39	control	0
1921	0.953795689873539	0.657800355089625	39	control	0
1922	1.00737793265863	0.603225917251436	39	control	1
1923	0.953649773863869	0.524418591971707	39	control	0
1924	1.16112235158407	0.444716295810935	39	control	0
1925	1.13910662735813	0.337001831368266	39	control	1
1926	0.938574659536053	0.39042751512304	39	control	1
1927	0.9009679145446	0.152834144621454	39	control	0
1928	0.857085674582233	0.150353273749863	39	control	1
1929	0.789415039673589	0.053733209492998	39	control	0
1930	0.830057538752026	0.0135328563335815	39	control	0
1931	0.873791035030418	0.0113871007828596	39	control	0
1932	0.889990209963548	0.0541916926358106	39	control	0
1933	1.01591806352225	0.158121183841674	39	control	1
1934	1.08895589134667	0.144787361796778	39	control	0
1935	1.15175765018844	0.118332888731568	39	control	0
1936	1.18480857982368	0.0472704847506917	39	control	1
1937	1.3022508308042	0.346445951083457	39	control	0
1938	1.39721998373407	0.392441691216128	39	control	0
1939	1.35962063873981	0.269694262270921	39	control	1
1940	1.37495278303185	0.173638034386436	39	control	0
1941	1.52671308742201	0.0713032108918391	39	control	1
1942	1.52133146607766	0.0316207076197776	39	control	1
1943	1.57936787569803	0.0244914992364844	39	control	0
1944	1.64639583970495	0.0187037580711623	39	control	0
1945	1.7127824998602	0.0872521242268148	39	control	0
1946	1.71485778105971	0.1016812943101	39	control	0
1947	1.59014208864455	0.187190420254089	39	control	1
1948	1.57268098712659	0.209041776446944	39	control	0
1949	1.52138106585579	0.173012886080328	39	control	1
1950	1.50067447356582	0.218145230160605	39	control	0
1951	1.57383129081082	0.303692565161636	40	intervention	0
1952	1.71477430993639	0.283968584549171	40	intervention	0
1953	1.69513712554771	0.300550686130352	40	intervention	0
1954	1.67928397315615	0.36399983266592	40	intervention	0
1955	1.62804656552902	0.517211538872586	40	intervention	1
1956	1.54375569785759	0.539646577795084	40	intervention	0
1957	1.42249929892888	0.528566800332268	40	intervention	0
1958	1.42976303057897	0.704290920288499	40	intervention	0
1959	1.57487569099672	0.676363391712496	40	intervention	0
1960	1.78258684198021	0.555688518361164	40	intervention	0
1961	1.80534550790802	0.481199502876816	40	intervention	0
1962	1.83927454513162	0.424556620864054	40	intervention	0
1963	1.85347185202438	0.494721277941758	40	intervention	1
1964	1.84406684735046	0.57376406741094	40	intervention	0
1965	1.97219237376011	0.698599818620672	40	intervention	0
1966	1.9577270369243	0.790708921312791	40	intervention	0
1967	2.11117185026024	0.796018362474915	40	intervention	1
1968	2.19446674481873	0.75137186400486	40	intervention	0
1969	2.29845872809452	0.759835649516232	40	intervention	1
1970	2.13182835105332	0.604986588666106	40	intervention	0
1971	2.14435299195128	0.589871168180941	40	intervention	0
1972	2.20888724120246	0.573369307272448	40	intervention	0
1973	2.2344353575718	0.562332796421933	40	intervention	0
1974	2.22389812187093	0.51765179809569	40	intervention	0
1975	2.21160755982011	0.49846321824306	40	intervention	1
1976	2.26164849237327	0.460499603861796	40	intervention	0
1977	2.27470425235511	0.440558663213879	40	intervention	0
1978	2.30654926097426	0.413768646674747	40	intervention	0
1979	2.3534480812691	0.395397754857474	40	intervention	0
1980	2.35271544552994	0.515788136403386	40	intervention	0
1981	2.39830743011648	0.452977677631964	40	intervention	0
1982	2.399282825093	0.373205744894618	40	intervention	0
1983	2.46195585692398	0.377578944903031	40	intervention	1
1984	2.46548843859741	0.312836852291258	40	intervention	1
1985	2.47002379578584	0.305397293231986	40	intervention	0
1986	2.38543706372883	0.315421470234107	40	intervention	0
1987	2.30749798735371	0.303631600282742	40	intervention	0
1988	2.30168568785238	0.308617724551453	40	intervention	0
1989	2.28016946054952	0.338595991714534	40	intervention	1
1990	2.23842873275745	0.351772060495932	40	intervention	0
1991	2.22245767042689	0.398262843449094	40	intervention	1
1992	2.15740077639426	0.461917346749571	40	intervention	1
1993	2.14413829526364	0.471189644205064	40	intervention	0
1994	2.1382147142667	0.460376393848506	40	intervention	0
1995	2.1497579720592	0.414146628322731	40	intervention	0
1996	2.13839461068446	0.411735804139055	40	intervention	0
1997	2.10251569345027	0.397220238095291	40	intervention	0
1998	2.06132018973333	0.349464364348305	40	intervention	0
1999	1.99696120486948	0.408851857813185	40	intervention	0
[truncated: 501 more rows]
